# Supplementary material for: Uncovering hidden specific diversity of Andean glassfrogs of the Centrolene buckleyi species complex (Anura: Centrolenidae)
Source: PeerJ. 2018 Oct 31;6:e5856. doi: 10.7717/peerj.5856 (PMC6215445; doi:10.7717/peerj.5856)
Supplement: Supplemental Information 9 [file peerj-06-5856-s009.nexus]

#NEXUS

BEGIN DATA;
DIMENSIONS  NTAX=34 NCHAR=1642;
FORMAT DATATYPE=DNA GAP=- MISSING=?;
MATRIX

Centrolene_aff_buckleyi_MAR_371       tattacttaatatacacatgcaagtctccgcacccctgtgaaaacgcccttacaatccccattagggatgaggagctggtatcaggcacaaccaaactgcccaaaacacctagctacgccacacccacaagggaactcagcagtgattaacattgaacataagcgacagcttgactcagttaaagtaaaa-agagccggcaaatctggtgccagccgccgcggttacaccacgtggctcaaattgatttccatcggcgtaaagcgtgattaaagtcccaaccccattggagtcaaactaaaactaagctgtgacacgcttgtacttaagaagcccagagacgaaagttactccaatacaacctacttgaacccacgacagctgagccacaaactgggattagataccccactatgcccagccgtaaactttaaattacacccatatcgcccgggaactacgagcaaagcttaaaacccaaaggacttgacggtaccccacatccacctagaggagcctgtcctacaatcgataccccccgctaaacctcaccacttctcgcccactcagcctgtatacctccgtcgtcagcttaccacgtgagcgcaactcagtgagctcaatgcccatacgccaacacgtcaggtcaaggtgcagcaaatgaactgggaagagatgggctacactctctaatatagaaaacacggaagactacttatgaaacctagtctaaaggcggatttagaagtaaaaagaaaaaagaatgttctttttaacttggcactggggtgtgtacacaccgcccgtcaccctcttcaaag-cccccagaaagtaaataactaactaacgcaatacagaagaggcaagtcgtaacaagattttatgttaaaactagtaacaagaagaagaacttctcctacgatgcaagtgtaaatcagacaggacaccccgctgataattaacaccagtgaacaaaaagtagcaactcaacaagaaaaccctactacacccatgttaacctaacaccagagcatcacaggaaagattaaaagaaagaaaaggaactcggcaaatattaacctcgcctgtttaccaaaaacatcgcctcttgataaaatataagaggtccagcctgcccagtgactctgttcaacggccgcggtatcctaaccgtgcgaaggtagcgtaatcacttgttctttaaatgaggactagtatgaatggcaccacgaaggttatactgtctcttctttccaatcagtgaaactaatctccccgtgaagaagcgaggatnaaaatataagacgagaagaccctatggagctttaaaccacgcaacacctgctttgacttaactaaatttcagaaaaccccntctttaccccagcagaatgattgccagttttaggttggggtgaccgcggagcaaaaaacaacctccacattgaaagggcatctaccccttagccaagagctacacctccacgcaccaataaaatgacattaattgacccaatatattgatcaacgaaccaagttaccctagggataacagcgcaatccacttcaagagcccctatcgacaagtgggtttacgacctcgatgttggatcagggtatcccggtggtgcagccgctacca
> Centrolene_sp_Yanayacu_Q_25744        -attacttaatatacacatgcaagtctccgcacccctgtgaaaacgcccttacaatccccattagggataaggagctggtatcaggcacaaccaaactgcccaaaacacctagctacgccacacccacaagggaactcagcagtgattaacattgaacataagcgacagcttgactcagttaaagtaaaa-agagccggcaaatctggtgccagccgccgcggttacaccacgtggctcaaattgatttccatcggcgtaaagcgtgattaaagtcccaaccccattggagtcaaactaaaactaagctgtgacacgcttgtacttaagaagcccagagacgaaagttactccaatacaacctacttgaacccacgacagctgagccacaaactgggattagataccccactatgcccagccgtaaactttaaattacacccatatcgcccgggaactacgagcaaagcttaaaacccaaaggacttgacggtaccccacatccacctagaggagcctgtcctataatcgataccccccgctaaacctcaccacttctcgcccactcagcctgtatacctccgtcgtcagcttaccacgtgagcgcaactcagtgagctcaatgcccatacgccaacacgtcaggtcaaggtgcagcaaatgaagtgggaagagatgggctacactctctaatatagaaaacacggaagactacttatgaaacctagtctaaaggcggatttagaagtaaaaagaaaaaagaatgttctttttaacttggcactggggtgtgtacacaccgcccgtcaccctcttcaaagcccctcagaaagtaaataactaactaacgcaacacagaagaggcaagtcgtaacaagattttatgttaaaactagtaacaagaagaagaacttctcctacgatgcaagtgtaaatcagacaggacaccccgctgataattaacaccaatgaacnaaaagtagcaactcaacaagaaaaccctactactcccatgttaacctaacaccagagcatcacaggaaagattaaaagaaagaaaaggaactcggcaaatattaacctcgcctgtttaccaaaaacatcgcctcttgataaaatataagaggtccagcctgcccagtgactctgttcaacggccgcggtatcctaaccgtgcgaaggtagcgtaatcacttgttctttaaatgaggactagtatgaatggcaccacgaaggttatactgtctcttctttccaatcagtgaaactaatctccccgtgaagaagcgaggataaaaatataagacgagaagaccctatggagctttaaaccacgcaacacctgctttaacttaactaaatttcagaaaaccccntctttatcccagcagaatgattgccagttttaggttggggtgaccgcggagcaaaaaacaacctccacattgaaagggcacctaccccttagccaagagccacacctccacgcaccaataaaatgacattaattgacccaatatattgaccaacgaaccaagttaccctagggataacagcgcaatccacttcaagagcccctatcgacaagtgggtttacgacctcgatgttggatcagggtatcccggtggtgcagccgctacca
Centrolene_sp_Yanayacu_Q_25746        tattacttaatatacacatgcaagtctccgcacccctgtgaaaacgcccttacaatccccattagggataaggagctggtatcaggcacaaccaaactgcccaaaacacctagctacgccacacccacaagggaactcagcagtgattaacattgaacataagcgacagcttgactcagttaaagtaaaa-agagccggcaaatctggtgccagccgccgcggttacaccacgtggctcaaattgatttccatcggcgtaaagcgtgattaaagtcccaaccccattggagtcaaactaaaactaagctgtgacacgcttgtacttaagaagcccagagacgaaagttactccaatacaacctacttgaacccacgacagctgagccacaaactgggattagataccccactatgcccagccgtaaactttaaattacacccatatcgcccgggaactacgagcaaagcttaaaacccaaaggacttgacggtaccccacatccacctagaggagcctgtcctataatcgataccccccgctaaacctcaccacttctcgcccactcagcctgtatacctccgtcgtcagcttaccacgtgagcgcaactcagtgagctcaatgcccatacgccaacacgtcaggtcaaggtgcagcaaatgaagtgggaagagatgggctacactctctaatatagaaaacacggaagactacttatgaaacctagtctaaaggcggatttagaagtaaaaagaaaaaagaatgttctttttaacttggcactggggtgtgtacacaccgcccgtcaccctcttcaaagcccctcagaaagtaaataactaactaacgcaacacagaagaggcaagtcgtaacaagattttatgttaaaactagtaacaagaagaagaacttctcctacgatgcaagtgtaaatcagacaggacaccccgctgataattaacaccaatgaacnaaaagtagcaactcaacaagaaaaccctactactcccatgttaacctaacaccagagcatcacaggaaagattaaaagaaagaaaaggaactcggcaaatattaacctcgcctgtttaccaaaaacatcgcctcttgataaaatataagaggtccagcctgcccagtgactctgttcaacggccgcggtatcctaaccgtgcgaaggtagcgtaatcacttgttctttaaatgaggactagtatgaatggcaccacgaaggttatactgtctcttctttccaatcagtgaaactaatctccccgtgaagaagcgaggataaaaatataagacgagaagaccctatggagctttaaaccacgcaacacctgctttaacttaactaaatttcagaaaaccccntctttatcccagcagaatgattgccagttttaggttggggtgaccgcggagcaaaaaacaacctccacattgaaagggcacctaccccttagccaagagccacacctccacgcaccaataaaatgacattaattgacccaatatattgaccaacgaaccaagttaccctagggataacagcgcaatccacttcaagagcccctatcgacaagtgggtttacgacctcgatgttggatcagggtatcccggtggtgcagccgctacca
Centrolene_sp_Yanayacu_Q_25745        tattacttaatatacacatgcaagtctccgcacccctgtgaaaacgcccttacaatccccattagggataaggagctggtatcaggcacaaccaaactgcccaaaacacctagctacgccacacccacaagggaactcagcagtgattaacattgaacataagcgacagcttgactcagttaaagtaaaa-agagccggcaaatctggtgccagccgccgcggttacaccacgtggctcaaattgatttccatcggcgtaaagcgtgattaaagtcccaaccccattggagtcaaactaaaactaagctgtgacacgcttgtacttaagaagcccagagacgaaagttactccaatacaacctacttgaacccacgacagctgagccacaaactgggattagataccccactatgcccagccgtaaactttaaattacacccatatcgcccgggaactacgagcaaagcttaaaacccaaaggacttgacggtaccccacatccacctagaggagcctgtcctataatcgataccccccgctaaacctcaccacttctcgcccactcagcctgtatacctccgtcgtcagcttaccacgtgagcgcaactcagtgagctcaatgcccatacgccaacacgtcaggtcaaggtgcagcaaatgaagtgggaagagatgggctacactctctaatatagaaaacacggaagactacttatgaaacctagtctaaaggcggatttagaagtaaaaagaaaaaagaatgttctttttaacttggcactggggtgtgtacacaccgcccgtcaccctcttcaaagcccctcagaaagtaaataactaactaacgcaacacagaagaggcaagtcgtaacaagattttatgttaaaactagtaacaagaagaagaacttctcctacgatgcaagtgtaaatcagacaggacaccccgctgataattaacaccaatgaacnaaaagtagcaactcaacaagaaaaccctactattcccatgttaacctaacaccagagcatcacaggaaagattaaaagaaagaaaaggaactcggcaaatattaacctcgcctgtttaccaaaaacatcgcctcttgataaaatataagaggtccagcctgcccagtgactctgttcaacggccgcggtatcctaaccgtgcgaaggtagcgtaatcacttgttctttaaatgaggactagtatgaatggcaccacgaaggttatactgtctcttctttccaatcagtgaaactaatctccccgtgaagaagcgaggataaaaatataagacgagaagaccctatggagctttaaaccacgcaacacctgctttaacttaactaaatttcagaaaaccccntctttatcccagcagaatgattgccagttttaggttggggtgaccgcggagcaaaaaacaacctccacattgaaagggcacctaccccttagccaagagccacacctccacgcaccaataaaatgacattaattgacccaatatattgaccaacgaaccaagttaccctagggataacagcgcaatccacttcaagagcccctatcgacaagtgggtttacgacctcgatgttggatcagggtatcccggtggtgcagccgctacca
Centrolene_venezuelense               tattacttaatatacacatgcaagtctccgcacccctgtgaaaacgcccttacaatccccattagggataaggagctggtatcaggcacaaccaaactgcccaaaacacctagctacgccacacccacaagggaactcagcagtgattaacattgaacataagcgacagcttgactcagttaaagtaaaatagagccggcaaatctggtgccagccgccgcggttacaccacgtggctcaaattgatttccatcggcgtaaagcgtgattaaagtcccaacccccttggagtcaaactaaaactaagctgtgacacgcttgtacttaagaagcccagagacgaaagttactccaatacaacctacttgaacccacgacagctgagccacaaactgggattagataccccactatgcccagccgtaaactttaaattacacccatatcgcccgggaactacgagcaaagcttaaaacccaaaggacttgacggtaccccacatccacctagaggagcctgtcctataatcgataccccccgctaaacctcaccacttctcgcccactcagcctgtatacctccgtcgtcagcttaccacgtgagcgcaactcagtgagctcaatgcccatacgccaacacgtcaggtcaaggtgcagcaaatgaagtgggaagagatgggctacactctctaatatagaaaacacggaagactacttatgaaacctagtctaaaggcggatttagaagtaaaaagaaaaaagaatgttctttttaacttggcactggggtgtgtacacaccgcccgtcaccctcttcaaagccccccagaaagtaaataactaactaacgcaacacagaagaggcaagtcgtaacaagattttatgttaaaactagtaacaagaagaagaacttctcctacgatgcaagtgtaaatcagacaggacaccccgctgataattaacaccaatgagcaaaaagtagcaactcaacaagaaaaccctactatacccatgttaacctaacaccagagcatcacaggaaagattaaaagaaagaaaaggaactcggcaaatattaacctcgcctgtttaccaaaaacatcgcctcttgataaaatataagaggtccagcctgcccagtgactctgttcaacggccgcggtatcctaaccgtgcgaaggtagcgtaatcacttgttctttaaatgaggactagtatgaatggcaccacgaaggttatactgtctcttctttccaatcagtgaaactaatctccccgtgaagaagcgaggataaaaatataagacgagaagaccctatggagctttaaaccacgcaacacctgctttgacttaactaaatttcagaaaaccccntctttaccccagcagaatgattgccagttttaggttggggtgaccgcggagcaaaaaacaacctccacattgaaagggcacctaccccttagccaagagccacacctccacgcaccaataaaatgacattaattgacccaatatattgatcaacgaaccaagttaccctagggataacagcgcaatccacttcaagagcccctat--------------------------------------------------------------
Centrolene_venezuelense_EBRG_5244     tattacttaatatacacatgcaagtctccgcacccctgtgaaaacgcccttacaatccccattagggataaggagctggtatcaggcacaaccaaactgcccaaaacacctagctacgccacacccacaagggaactcagcagtgattaacattgaacataagcgacagcttgactcagttaaagtaaaatagagccggcaaatctggtgccagccgccgcggttacaccacgtggctcaaattgatttccatcggcgtaaagcgtgattaaagtcccaacccccttggagtcaaactaaaactaagctgtgacacgcttgtacttaagaagcccagagacgaaagttactccaatacaacctacttgaacccacgacagctgagccacaaactgggattagataccccactatgcccagccgtaaactttaaattacacccatatcgcccgggaactacgagcaaagcttaaaacccaaaggacttgacggtaccccacatccacctagaggagcctgtcctataatcgataccccccgctaaacctcaccacttctcgcccactcagcctgtatacctccgtcgtcagcttaccacgtgagcgcaactcagtgagctcaatgcccatacgccaacacgtcaggtcaaggtgcagcaaatgaagtgggaagagatgggctacactctctaatatagaaaacacggaagactacttatgaaacctagtctaaaggcggatttagaagtaaaaagaaaaaagaatgttctttttaacttggcactggggtgtgtacacaccgcccgtcaccctcttcaaagccccccagaaagtaaataactaactaacgcaacacagaagaggcaagtcgtaac-a------------------------------------------------------------------------------------------------------------------------------------------------------------------------------------------------------------------------------------------------------------nagcctgcccagtgactctgttcaacggccgcggtatcctaaccgtgcgaaggtagcgtaatcacttgttctttaaatgaggactagtatgaatggcaccacgaaggttatactgtctcttctttccaatcagtgaaactaatctccccgtgaagaagcgaggataaaaatataagacgagaagaccctatggagctttaaaccacgcaacacctgctttgacttaactaaatttcagaaaaccccntctttaccccagcagaatgattgccagttttaggttggggtgaccgcggagcaaaaaacaacctccacattgaaagggcacctaccccttagccaagagccacacctccacgcaccaataaaatgacattaattgacccaatatattgatcaacgaaccaagttaccctagggataacagcgcaatccacttcaagagcccctat--------------------------------------------------------------
Centrolene_sabini                     -------------------------------------------------------------------------------------------------------------------------------------------------------------------------------------------------------------------------------------------------------------------------------------------------------------------------------------------------------------------------------------------------------------------------------------------------------------------------------------------------------------------------------------------------------------------------------------------------------------------------------------------------------------------------------------------------------------------------------------------------------------------------------------------------------------------------------------------------------------------------------------------------------------------------------------------------------------------------------------------------------------------------------------------------------------------------------------------------------------------------------------------------------------------------agcctgcccagtgactctgttcaacggccgcggtatcctaaccgtgcgaaggtagcgtaatcacttgttctttaaatgaggactagtatgaatggcaccacgaaggttatactgtctcttctttccaatcagtgaaactaatctccccgtgaagaagcgaggatgtaaatataagacgagaagaccctatggagctttaaaccacgcaacacctgctttgacttaactaaatttcagaaaaccccntctccaccccagcagaatgattgccagttttaggttggggtgaccgcggagcaaaaaacaacctccacattgaaagggcacctacccnttagccaagagccacacctccacgcaccaataaaatgacattaattgacccaatatattgatcaacgaaccaagttaccctagggataacagcgcaatccacttcaagagcccctatcgacaagtgggtttacgacctcgatgttggatcagggtatcccggtggtgcagccgctacca
Centrolene_sabini_MUSM_28018          -------------------------------------------------------------------------------------------------------------------------------------------------------------------------------------------------------------------------------------------------------------------------------------------------------------------------------------------------------------------------------------------------------------------------------------------------------------------------------------------------------------------------------------------------------------------------------------------------------------------------------------------------------------------------------------------------------------------------------------------------------------------------------------------------------------------------------------------------------------------------------------------------------------------------------------------------------------------------------------------------------------------------------------------------------------------------------------------------------------------------------------------------------------------------agcctgcccagtgactctgttcaacggccgcggtatcctaaccgtgcgaaggtagcgtaatcacttgttctttaaatgaggactagtatgaatggcaccacgaaggttatactgtctcttctttccaatcagtgaaactaatctccccgtgaagaagcgaggatgtaaatataagacgagaagaccctatggagctttaaaccacgcaacacctgctttgacttaactaaatttcagaaaaccccntctccaccccagcagaatgattgccagttttaggttggggtgaccgcggagcaaaaaacaacctccacattgaaagggcacctacccnttagccaagagccacacctccacgcaccaataaaatgacattaattgacccaatatattgatcaacgaaccaagttaccctagggataacagcgcaatccacttcaagagcccctatcgacaagtgggtttacgacctcgatgttggatcagggtatcccggtggtgcagccgctacca
Centrolene_sp_MRy_547                 tattacttaatatacacatgcaagtctccgcacccctgtgaaaacgcccttacaatccccgttagggataaggagctggtatcaggcacaaccaaactgcccaaaacacctagctacgccacacccacaagggaactcagcagtgattaacattgaacataagcgacagcttgactcagtcaaagtaaaa-agagccggcaaatctggtgccagccgccgcggttacaccacgtggctcaaattgatttccatcggcgtaaagcgtgattaaagtcccaaccccactggagtcaaactaaaactaagctgtgacacgcttgtacttaagaagcccagagacgaaagttactccaatacaaactacttgaacccacgacagctgagccacaaactgggattagataccccactatgcccagccgtaaactttaaattacatccatatcgcccgggaactacgagcaaagcttaaaacccaaaggacttgacggtaccccacatccacctagaggagcctgtcctatgatcgataccccccgctaaacctcaccacttctcgcccactcagcctgtatacctccgtcgtcagcttaccacgtgagcgcaactcagtgagctcaatgcccatacgccaacacgtcaggtcaaggtgcagcaaatgaagtgggaagagatgggctacactctctaatatagaaaacacagaagactacttatgaaacctagtctaaaggcggatttagaagtaaaaagaaaaaagaatgttctttttaactcggcactggggtgtgtacacaccgcccgtcaccctcttcaaagcccctcagaaagtaaataactaactaacgcaacacagaagaggcaagtcgtaacaagattttatgttaaaactagtaacaagaagaagaacttctccaacgatgcaagtgtagatcagacaggacaccccactgataattaacaccaatgaacaaaaagtagcaactcgacaagaaaaccctactacacccatgttaatctaacaccagggcatcacaggaaagattaaaagaaagaaaaggaactcggcaaatattaacctcgcctgtttaccaaaaacatcgcctcttgataaaatataagaggtccagcctgcccagtgactctgttcaacggccgcggtatcctaaccgtgcgaaggtagcgtaatcacttgttctttaaatgaggactagtatgaatggcaccacgaaggttatactgtctcttctttccaatcagtgaaactaatctccccgtgaagaagcgaggatgtaaatataagacgagaagaccctatggagctttaaaccacgcaacacctgctttgacttaactaaatttcagaaaaccccctctccaccccagcagaatgattgccagttttaggttggggtgaccgcggagcaaaaaacaacctccacattgaaagagcacctgncccttagccaagagccacacctccacgcaccaataaaatgacattaattgacccaatatattgatcaacgaaccaagttaccctagggataacagcgcaatccacttcaagagcccctatcgacaagtgggtttacgacctcgatgttggatcagggtatcccggtggtgcagccgctacca
Centrolene_sp_MRy_548                 tattacttaatatacacatgcaagtctccgcacccctgtgaaaacgcccttacaatccccgttagggataaggagctggtatcaggcacaaccaaactgcccaaaacacctagctacgccacacccacaagggaactcagcagtgattaacattgaacataagcgacagcttgactcagtcaaagtaaaa-agagccggcaaatctggtgccagccgccgcggttacaccacgtggctcaaattgatttccatcggcgtaaagcgtgattaaagtcccaaccccactggagtcaaactaaaactaagctgtgacacgcttgtacttaagaagcccagagacgaaagttactccaatacaaactacttgaacccacgacagctgagccacaaactgggattagataccccactatgcccagccgtaaactttaaattacatccatatcgcccgggaactacgagcaaagcttaaaacccaaaggacttgacggtaccccacatccacctagaggagcctgtcctatgatcgataccccccgctaaacctcaccacttctcgcccactcagcctgtatacctccgtcgtcagcttaccacgtgagcgcaactcagtgagctcaatgcccatacgccaacacgtcaggtcaaggtgcagcaaatgaagtgggaagagatgggctacactctctaatatagaaaacacagaagactacttatgaaacctagtctaaaggcggatttagaagtaaaaagaaaaaagaatgttctttttaactcggcactggggtgtgtacacaccgcccgtcaccctcttcaaagcccctcagaaagtaaataactaactaacgcaacacagaagaggcaagtcgtaacaagattttatgttaaaactagtaacaagaagaagaacttctccaacgatgcaagtgtagatcagacaggacaccccactgataattaacaccaatgaacaaaaagtagcaactcgacaagaaaaccctactacacccatgttaatctaacaccagggcatcacaggaaagattaaaagaaagaaaaggaactcggcaaatattaacctcgcctgtttaccaaaaacatcgcctcttgataaaatataagaggtccagcctgcccagtgactctgttcaacggccgcggtatcctaaccgtgcgaaggtagcgtaatcacttgttctttaaatgaggactagtatgaatggcaccacgaaggttatactgtctcttctttccaatcagtgaaactaatctccccgtgaagaagcgaggatgtaaatataagacgagaagaccctatggagctttaaaccacgcaacacctgctttgacttaactaaatttcagaaaaccccctctccaccccagcagaatgattgccagttttaggttggggtgaccgcggagcaaaaaacaacctccacattgaaagagcacctgncccttagccaagagccacacctccacgcaccaataaaatgacattaattgacccaatatattgatcaacgaaccaagttaccctagggataacagcgcaatccacttcaagagcccctatcgacaagtgggtttacgacctcgatgttggatcagggtatcccggtggtgcagccgctacca
Centrolene_buckleyi_KU_178031         ------------------------------cacccctgtgaaaacgcccttacaatccccattagggacaaggagctggtatcaggcacaaccaaactgcccaagacacctagctacgccacacccacaagggaattcagcagtgattaacattgaacataagcgacagcttgactcagttaaagtaaaa-agagccggc-aatctggtgccagccgccgcggttacaccacgtggctcaaattgatttccatcggcgtaaagcgtgattaaagtcccaaccccactggagtcaaactaaaactaagctgtgacacgcttgtacctaagaagcccaaagacgaaagttactccaatacaacccgcttgaacccacgacagctgagtcacaaactgggattagataccccactatgctcagccgtaaactttaaattacatccatatcgccagggaactacgagcaaagcttaaaacccaaaggacttgacggtaccccacatccacctagaggagcctgtcctacaatcgataccccccgctaaacctcaccacttctcgcctactcagcctgtatacctccgtcgtcagcttaccacgtgagcgcaattcagtgagctcaatgcccatacgccaacacgtcaggtcaaggtgcagcaaatgaagtgggaagagatgggctacactctctaacatagaaaacacggaagactacttatgaaacctagtctaaaggcggatttagaagtaaaaagaaaaaagaatgttctttttaactcggcactggggtgtgtacacaccgcccgtcaccctcttcaaagcccatcagaaagtaaataactaactagcgcaacatagaagaggcaagtcgtaacaagattttatgttaaaactagtaacaagaagaagaacttctcctacgatgcaagtgtaaatcagataggacaccccactgataattaacaccaatgaacaaaaagtagcaactcaacaagaaaaccctactatacccatgttaacctaacaccagggcatcccaggaaagattaaaagaaagaaaaggaactcggcaaatattaacctcgcctgtttaccaaaaacatcgcctcttgatataatataagaggtccagcctgcccagtgactctgttcaacggccgcggtatcctaaccgtgcgaaggtagcgtaatcacttgttctttaaatgaggactagtatgaatggcaccacgaaggttatactgtctcttctttccaatcagtgaaactaatctccccgtgaagaagcgaggatgaaaatataagacgagaagaccctatggagctttaaaccacgcaacacctgctttaacccaactaaatttcagaaaaccccntcttcaccccagcagaatgattgccagttttaggttggggtgaccgcggagcaaaaaacaacctccacattgaaagggcacctaccccttagccaagagccacgcctccacgcaccaataaaatgacattaattgacccaatatattgatcaacgaaccaagttaccctagggataacagcgcaatccacttcaagagcccctatcgacnagtgggtttacgacctcgatgttggatcagggtatcccggtggtgcagccgctacca
Centrolene_buckleyi_MZUTI_763         tattacttaatgtacacatgcaagtctccgcacccctgtgaaaacgcccttacgatccccattagggacaaggagctggtatcaggcacaaccaaactgcccaagacacctagctacgccacacccacaagggaattcagcagtgattaacattgaacataagcgacagcttgactcagttaaagtaaaa-agagccggcaaatctggtgccagccgccgcggttacaccacgtggctcaaattgatttccatcggcgtaaagcgtgattaaagtcccaaccccactggagtcaaactaaaactaagctgtgacacgcttgtacctaagaagcccaaagacgaaagttactccaatacaacccgcttgaacccacgacagctgagtcacaaactgggattagataccccactatgctcagccgtaaactttaaattacatccatatcgccagggaactacgagcaaagcttaaaacccaaaggacttgacggtaccccacatccacctagaggagcctgtcctacaatcgataccccccgctaaacctcaccacttctcgcctactcagcctgtatacctccgtcgtcagcttaccacgtgagcgcaattcagtgagctcaatgcccatacgccaacacgtcaggtcaaggtgcagcaaatgaagtgggaagagatgggctacactctctaacatagaaaacacggaagactacttatgaaacctagtctaaaggcggatttagaagtaaaaagaaaaaagaatgttctttttaactcggcactggggtgtgtacacaccgcccgtcaccctcttcaaag-ccatcagaaagtaaataactaactagcgcaacatagaagaggcaagtcgtaacaagattttatgttaaaactagtaacaagaagaagaacttctcctacgatgcaagtgtaaatcagataggacaccccactgataattaacaccaatgaacaaaaagtagcaactcaacaagaaaaccctactatacccatgttaacctaacaccagggcatcccaggaaagattaaaagaaagaaaaggaactcggcaaatattaacctcgcctgtttaccaaaaacatcgcctcttgatataatataagaggtccagcctgcccagtgactctgttcaacggccgcggtatcctaaccgtgcgaaggtagcgtaatcacttgttctttaaatgaggactagtatgaatggcaccacgaaggttatactgtctcttctttccaatcagtgaaactaatctccccgtgaagaagcgaggatgaaaatataagacgagaagaccctatggagctttaaaccacgcaacacctgctttaacccaactaaatttcagaaaaccccntcttcaccccagcagaatgattgccagttttaggttggggtgaccgcggagcaaaaaacaacctccacattgaaagggcacctaccccttagccaagagccacgcctccacgcaccaataaaatgacattaattgacccaatatattgatcaacgaaccaagttaccctagggataacagcgcaatccacttcaagagcccctatcgacaagtgggtttacgacctcgatgttggatcagggtatcccggtggtgcagccgctacca
Centrolene_muelleri_PV                -------------------------------------------------------------------------------------------------------------------------------------------------------------------------------------------------------------------------------------------------------------------------------------------------------------------------------------------------------------------------------------------------------------------------------------------------------------------------------------------------------------------------------------------------------------------------------------------------------------------------------------------------------------------------------------------------------------------------------------------------------------------------------------------------------------------------------------------------------------------------------------------------------------------------------------------------------------------------------------------------------------------------------------------------------------------------------------------------------------------------------------------------------------------------agcctgcccagtgactctgttcaacggccgcggtatcctaaccgtgcgaaggtagcgtaatcacttgttctttaaatgaggactagtatgaatggcaccacgaaggttatactgtctcttctttccaatcagtgaaactaatctccccgtgaagaagcgaggatgaaaatataagacgagaagaccctatggagctttaaaccacgcaacacctgctttgacctaactaaatttcagaaaaccccncctccaccccagcagaatgattgccagttttaggttggggtgaccgcggagcaaaaaacaacctccacattgaaagggcgcctgccccttagccaagagccacacctccacgcaccaataaaatgacattaattgacccaatatattgatcaacgaaccaagttaccctagggataacagcgcaatccgcttcaagagcccctatcgacaagcgggtttacgacctcgatgttggatcagggtatcccggtggtgcagccgctacca
Centrolene_heloderma_Q_40200          ----------tatacacatgcaagtctccgcacccctgtgaaaacgcccttacaatccccgctagggataaggagctggtatcaggcacaaccaaactgcccaagacacctagctacgccacacccacaagggaactcagcagtgattaacattgaacataagcgacagcttgactcagttaaagtaaaa-agagccggcaaatctggtgccagccgccgcggttacaccacgtggctcaaattgatctccatcggcgtaaagcgtgattaaagttccaaccccattggagtcaaactaaaactaagctgtgacacgcttgtacttaagaagcccaaagacgaaagttactccaatataacccacttgaacccacgacagctgagccacaaactgggattagataccccactatgctcagccgtaaactttaaattacacccgtatcgccagggaactacgagcaaagcttaaaacccaaaggacttgacggtaccccacatccacctagaggagcctgtcctataatcgataccccccgctaaacctcaccacttctcgcccattcagcctgtatacctccgtcgtcagcttaccacgtgagcgcaactcagtgagctcaatgcccatacgccaacacgtcaggtcaaggtgcagcaaatgaagtgggaagagatgggctacactctctaatatagaaaacacggaagactacttatgaaacctagtctaaaggcggatttagaagtaaaaagaaaaaagaatgttctttttaactcggcaccggggtgtgtacacaccgcccgtcaccctcttcaaag-cccccagaaagtaaataactaactaacgcaatgcagaagaggcaagtcgtaaca--------------------------------------------------------------------------------------------------------------------------------------------------------------------------------------------------------------------------------------------------------------agcctgcccagtgactctgttcaacggccgcggtatcctaaccgtgcgaaggtagcgtaatcacttgttctttaaatgaggactagtatgaatggcaccacgaaggttatactgtctcttctttccaatcagtgaaactaatctccccgtgaagaagcgaggatgaaaatataagacgagaagaccctatggagctttaaaccacacaacacctgctttgacttaaccaaatttcagaaaaccccnccttcaccccagcaggatgattgccagttttaggttggggtgaccgcggagcaaaaaacaacctccacattgaaagggcacctancccttagccaagagccacacctccacgcaccaataaaatgacattaattgacccaatatattgatcaacgaaccaagttaccctagggataacagcgcaatccacttcaagagcccctatcgacaagtgggtttacgacctcgatgttggatcagggtatcccggtggtgcagccgctacca
Centrolene_lynchi                     tattacttaatatacacatgcaagtctccgcacccctgtgaaaacgcccttacaatcccccttagggataaggagctggtatcaggcacaaccaaactgcccaaaacacctagctacgccacacccacaagggaactcagcagtgattaacattgaacataagcgacagcttgactcagttaaagtaaaa-agagccggcaaatctggtgccagccgccgcggttacaccacgtggctcaaattgattcccatcggcgtaaagcgtgattaaagccccaaccccattggagtcaaactaaaactaagctgtgacacgcttgtacttaagaagcccaaagacgaaagttactccaacataaaccacttgaacccacgacagctgaactacaaactgggattagataccccactatgcccagccgtaaactttaaattacacccatatcgcccgggaactacgagcgaagcttaaaacccaaaggacttgacggtaccccacatccacctagaggagcctgtcctataatcgataccccccgctaaacctcaccacttctcgcccgctcagcctgtatacctccgtcgtcagcttaccacgtgagcgcaactcagtgagctcaatgcccatacgccaacacgtcaggtcaaggtgcagcaaatgaagtgggaagagatgggctacactctctaatatagaaaacacggaagactacttatgaaacctagtctaaaggcggatttagaagtaaaaagaaaaaagaatgttctttttaactcggcactggggtgtgtacacaccgcccgtcaccctcttcaaag-cccacagaaagtaaataactaactaacgcaacacagaagaggcaagtcgtaaca--------------------------------------------------------------------------------------------------------------------------------------------------------------------------------------------------------------------------------------------------------------agcctgcccagtgactctgttcaacggccgcggtatcctaaccgtgcgaaggtagcgtaatcacttgttctttaaatgaggactagtatgaatggcaccacgaaggttatactgtctcttctttccaatcagtgaaactaatctccccgtgaagaagcggggatgaaaatataagacgagaagaccctatggagctttaaaccacgcaacacctgctttgacttaactaaatttcagaaaaccccntctccaccctagcagaatgattgccagttttaggttggggtgaccgcggagcaaaaaccaacctccacattgaaagggcacctgccccttagccaagagccacacctccacgcaccaataaaatgacattaattgacccaatatattgatcaacgaaccaagttaccctagggataacagcgcaatccacttcaagagcccctatcgacaagtgggtttacgacctcgatgttggatcanggtatcccggtggtgcagccgctacca
Centrolene_altitudinale               tattacttaatatacacatgcaagtctccgcacccctgtgaaaacgcccttacaatccccactagggataaggagctggtatcaggcacaatcaagctgcccaagacacctagctacgccacacccacaagggaactcagcagtgattaacattgaacataagcgacagcttgactcagttaaagtaaaa-agagccggcaaatctggtgccagccgccgcggttacaccacgtggctcaaattgatttctatcggcgtaaagcgtgattaaagtcccaaccccactggagtcaaactaagactaagctgtgacacgcttgtacttaagaagcccaaagacgaaagttactccaatacaacccacttgaacccacgacagctgagccacaaactgggattagataccccactatgctcagccgtaaactttaaattacacccatatcgccagggaactacgagcaaagcttaaaacccaaaggacttgacggtaccccacatccacctagaggagcctgtcctacaatcgataccccccgctaaacctcaccacttctcgcccactcagcctgtatacctccgtcgtcagcttaccacgtgagcgcaactcagtgagctcaatgcccatacgccaacacgtcaggtcaaggtgcagcaaatgaggtgggaagagatgggctacactctctaacatagaaaacacggaagactacttatgaaacctagtctaaaggcggatttagaagtaaaaagaaaaaagaatgttctttttaactcggcactggggtgtgtacacaccgcccgtcaccctcttcaaagcccatcagaaagtaaataactaactaacgcaacacagaagaggcaagtcgtaacaagattttatgttaaaactagtaacaagaagaagaacttctcctacgatgcaagtgtaaatcagacaggacaccccgctgataattaacaccaatgaacaaaaagtagcaactcaacaagaaaaccctactatacccatgttaatctaacaccagggcatcccaggaaagattaaaagaaagaaaaggaactcggcaaatattaacctcgcctgtttaccaaaaacatcgcctcttgctaaaatataagaggtccagcctgcccagtgactctgttcaacggccgcggtatcctaaccgtgcgaaggtagcgtaatcacttgttctttaaatgaggactagtatgaatggcaccacgagggttatactgtctcttctttccaatcagtgaaactaatctccccgtgaagaagcgaggataaaaatataagacgagaagaccctatggagctttaaaccacacaacacctgctttgacccaactaaatttcagaaaaccccntcttcaccccagcaggatgattgccagttttaggttggggtgaccgcggagcaaaaaacaacctccacattgaaagggcacctaccccttagccaagagccacacctccacgcaccaataaaatgacattaattgacccaatatattgatcaacgaaccaagttaccctagggataacagcgcaatccacttcaagagcccctatcgacaagtgggtttacgacctcgatgttggatcagggtatcccggtggtgcagccgctacca
Centrolene_altitudinale_MHNLS_17194   tattacttaatatacacatgcaagtctccgcacccctgtgaaaacgcccttacaatccccactagggataaggagctggtatcaggcacaatcaagctgcccaagacacctagctacgccacacccacaagggaactcagcagtgattaacattgaacataagcgacagcttgactcagttaaagtaaaa-agagccggcaaatctggtgccagccgccgcggttacaccacgtggctcaaattgatttctatcggcgtaaagcgtgattaaagtcccaaccccactggagtcaaactaagactaagctgtgacacgcttgtacttaagaagcccaaagacgaaagttactccaatacaacccacttgaacccacgacagctgagccacaaactgggattagataccccactatgctcagccgtaaactttaaattacacccatatcgccagggaactacgagcaaagcttaaaacccaaaggacttgacggtaccccacatccacctagaggagcctgtcctacaatcgataccccccgctaaacctcaccacttctcgcccactcagcctgtatacctccgtcgtcagcttaccacgtgagcgcaactcagtgagctcaatgcccatacgccaacacgtcaggtcaaggtgcagcaaatgaggtgggaagagatgggctacactctctaacatagaaaacacggaagactacttatgaaacctagtctaaaggcggatttagaagtaaaaagaaaaaagaatgttctttttaactcggcactggggtgtgtacacaccgcccgtcaccctcttcaaagcccatcagaaagtaaataactaactaacgcaacacagaagaggcaagtcgtaaca--------------------------------------------------------------------------------------------------------------------------------------------------------------------------------------------------------------------------------------------------------------agcctgcccagtgactctgttcaacggccgcggtatcctaaccgtgcgaaggtagcgtaatcacttgttctttaaatgaggactagtatgaatggcaccacgagggttatactgtctcttctttccaatcagtgaaactaatctccccgtgaagaagcgaggataaaaatataagacgagaagaccctatggagctttaaaccacacaacacctgctttgacccaactaaatttcagaaaaccccntcttcaccccagcaggatgattgccagttttaggttggggtgaccgcggagcaaaaaacaacctccacattgaaagggcacctaccccttagccaagagccacacctccacgcaccaataaaatgacattaattgacccaatatattgatcaacgaaccaagttaccctagggataacagcgcaatccacttcaagagcccctatcgacaagtgggtttacgacctcgatgttggatcagggtatcccggtggtgcagccgct----
Centrolene_notostictum_MAR_510        ----------------------------------------------------------------------aggagctggtatcaggcacaaccaagctgcccaagacacctagctacgccacaccca----ggaactcagcagtgattaacattgaacataagcgacagcttgactcanttaaagtaaaa-agagccggcaaatctggtgccagccgccgcggttacaccacgtggctcaaattgatttccatcggcgtaaagcgtgattaaagccccaacctcactggagtcaaactaagactaagctgtgacacgcttgtacttaagaagcccaaagacga--------ccaatacaacccacttgaacccacgacagctgagccacaaactgagattagataccccactatgctcagccgtaaactttaaattacacccatatcgccagggaactacgagcaaagcttaaaacccaaaggacttgacggtaccccacatccacctagaggagcctgtcctacaatcgataccccccgctaaacctcaccacttctcgcccactcagcctgtatacctccgtcgtcagcttaccacgtgagcgcaactcagtgagctcaatgcccatacgccaacacgtcaggtcaaggtgcagcaaatgaagtgggaagagatgggctacactctctaacatagaaaacacggaagactacttatgaaacctag--------------tagaagtaaaaagaaaaaagaatgttctttttaactcggcactggggtgtgtaca--------------------------------------------------------------------------------------------------------------------------------------------------------------------------------------------------caagaaaaccctactatacccatgtttatctaacaccagggcatcccaggaaagattaaaagaaagaaaaggaactcggcaaatattaacctcgcctgtttaccaaaaacatcgcctcttgataaaatataagaggtccagcctgcccagtgactctgttcaacggccgcggtatcctaaccgtgcgaaggtagcgtaatcacttgttctttaaatgaggactagtatgaatggcaccacgagggctatactgtctcttctttccaatcagtgaaactaatctccccgtgaagaagcgaggatgaaaatataagacgagaagaccctatggagctttaaaccacacaacacctgctttgacccaactaaatttcagaaaaccccntcttcaccccagcaggatgattgccagttttaggttggggtgaccgcggagcaaaaaacaacctccacattgaaagggcacctaccccttagccaagagccacacctccacgcaccaataaaatgacattaattgacccaatatattgatcaacgaaccaagttacc----------------------------------------------------------------------------------------------------
Centrolene_ballux                     tattacttaatatacacatgcaagtctccgcacccctgtgaaaacgcccttacaatccccgctagggataaggagctggtatcaggcacaaccaaaccgcccaagacacctagctacgccacacccacaagggaactcagcagtgattaacattgaacataagcgacagcttgattcagttaaagtaaaa-agagccggcaaatctggtgccagccgccgcggttacaccacgtggctcaaattgatctccatcggcgtaaagcgtgattaaagtcctaaccccactggagtcaaactaatactaagctgtgacacgcttgtacctaagaagcccaaagacgaaggttactccaatacaacccgcttgaacccacgacagctgagtcacaaactgggattagataccccactatgctcagccgtaaactttaaattacacccatatcgccagggaactacgagcaaagcttaaaacccaagggacttgacggtaccccacatccacctagaggagcctgtcctacaatcgataccccccgctaaacctcaccacttctcgcctactcagcctgtatacctccgtcgtcagcttaccacgtgagcgcaactcagtgagctcaatgcccatacgccaacacgtcaggtcaaggtgcagcaaatgaagtgggaagagatgggctacactctctaatatagaaaacacggaaaactacttatgaaacctagtctaaaggcggatttagaagtaaaaagaaaaaagaatgttctttttaactcggcactggggtgtgtacacaccgcccgtcaccctcttcaaagcccatcagaaagtaaataactaactaacgcaacatagaagaggcaagtcgtaaca--------------------------------------------------------------------------------------------------------------------------------------------------------------------------------------------------------------------------------------------------------------agcctgcccagtgactctgttcaacggccgcggtatcctaaccgtgcgaaggtagcgtaatcacttgttctttaaatgaggactagtatgaatggcaccacgaaggttatactgtctcttctttccaatcagtgaaactaatctccccgtgaagaaacgaggatgaaaatataagacgagaagaccctatggagctttaaatcacgcaacacctgctttaacccaactaaatttcagaaaaccccntcttcaccccagcaggatgattgccagttttaggttggggtgaccgcggagcaaaaaacaacctccacattgaaagggcacctaccccttagccaagagccacgcctccacgcaccaataaaatgacattaattgacccaatatattgatcaacgaaccaagttaccctagggataacagcgcaatccacttcaagagcccctatcgacaagtgggtttacgacctcgatgttggatcagggtatcccggtggtgcagccgctacca
Centrolene_bacatum                    tattacttaatatacacatgcaagtctccgcacccctgtgaaaacgcccttacaatccccactagggataaggagctggtatcaggcacaaccaaactgcccaagacacctagctacgccacacccacaagggaactcagcagtgattaacattgagcataagcgacagcttgactcagttaaagtaaaa-agagccggcaaatctggtgccagccgccgcggttacaccacgtggctcaaattgatctctgtcggcgtaaagcgtgattaaagtcccacccccactagagtcaaactaaaactaagctgtgacacgcttgtacttaagaagcccaaagacgaaagttactccagtataaccaacttgaacccacgacagctgagccacaaactgggattagataccccactatgcccagccgtaaactttaaattacacccatatcgccagggaactacgagcaaagcttaaaacccaaaggacttgacggtaccccacatccacctagaggagcctgtcctataatcgataccccccgctaaacctcaccacttctcgcccactcagcctgtatacctccgtcgtcagcttaccacgtgagcgcaactcagtgagcttaatgcccatacgccaacacgtcaggtcaaggtgcagcaaatgaagtgggaagagatgggctacactctctaatatagaaaacacggaagactatctatgaaacctagtctaaaggcggatttagaagtaaaaagaaaaaagaatgttctttttaactcggcactggggtgtgtacacaccgcccgtcaccctcttcaagg-cccccaaaaagtaaataactaacaaacgcaatacagaagaggcaagtcgtaacaagattttatgttaaaactagtaacaagaagaagaacttctcctacaatgcaagtgtaaatcaaacaggacaccccactgataattatcaccaatgaacaaaaagtagcaactcaacaagaaaaccctactacacccatgttaatctaacaccagagcattacaggaaagattaaaagaaagaaaaggaactcggcaaatattaacctcgcctgtttaccaaaaacatcgcctcttgacaaaatataagaggtccagcctgcccagtgactctgttcaacggccgcggtatcctaaccgtgcgaaggtagcgtaatcacttgttctttaaatgaggactagtatgaatggcaccacgaaggttatactgtctcttctttccgatcagtgaaactaatctccccgtgaagaagcggggatgaacatataagacgagaagaccctatggagctttaaaccacgcaacacctgctctgacttagttaaattccagaaaaccccnccttcaccccagcaggatgattgccagttttaggttggggtgaccgcggagcaaaaaacaacctccacattgaaagggcacctgccccttagccaagagctacacctccacgcaccaataaaatgacattaattgacccaatatattgatcaacgaaccaagttaccctagggataacagcgcaatccacttcaagagcccatatcgacaagtgggtttacgacctcgatgttggatcagggtatcccggtggtgcagccgctacca
Centrolene_huilense_Q_37230           tattacttaatatacacatgcaagtctccgcacccctgtgaaaacgcccttacaatccccactagggacaaggagctggtatcaggcacaaccaaactgcccaaaacacctagctacgccacacccacaagggaactcagcagtgattaacattgaacataagcgacagcttgactcagttaaagtaaaa-agagccggcaaatctggtgccagccgccgcggttacaccacgtggctcaaattgatctccatcggcgtaaagcgtgattaaagccccaaccccactggagtcgaactaagactaagctgtgacacgcttgtacttaagaagcccaaagacgaaagttactccaatacaacccacttgaacccacgacagctgagccacaaactgggattagataccccactatgcccagccgtaaactttaaattacaccctcatcgcccgggaactacgagcaaagcttaaaacccaaaggacttgacggtaccccacatccacctagaggagcctgtcctataatcgataccccccgctaaacctcaccacctctcgcccactcagcctgtatacctccgtcgtcagcttaccacgtgagcgcaactcagtgagctcaatgcccatacgccaacacgtcaggtcaaggtgcagcaaatgaggtgggaagagatgggctacactctctaatatagaaaacacggaagactacttatgaaacctagtctaaaggcggatttagaagtaaaaagaaaaaagaatgttctttttaactcggcactggggtgtgtacacaccgcccgtcaccctcttcaaag-cccccagaaagtaaataactaactaacgcaacacagaagaggcaagtcgtaac-a------------------------------------------------------------------------------------------------------------------------------------------------------------------------------------------------------------------------------------------------------------nagcctgcccagtgactctgttcaacggccgcggtatcctaaccgtgcgaaggtagcgtaatcacttgttctttaaatgaggactagtatgaatggcaccacgaaggttacactgtctcttctttccaatcagtgaaactaatctccccgtgaagaagcgaggatgaaaatataagacgagaagaccctatggagctttaaaccacgcaacacctgctttgactaagccaaatttcagaaaaccccntccttaccctagcaggatgattgccagttttaggttggggtgaccgcggagcaaaaagcaacctccacattgaaagggcgcctgccccttagccaagaaccacacctccacgcaccaataaaatgacattaattgacccaatatattgatcaacgaaccaagttaccctagggataacagcgcaatccacttcaagagcccctatcgacaagtgggtttacgacctcgatgttggatcagggtatcccggtggtgcagccgctacca
Centrolene_muelleri                   tattacttaatatacacatgcaagtctccgcacccctgtgagaacgcccttacaatccccactagggataaggagctggtatcaggcacaaccaaactgcccaaaacacctagctacgccacacccacaagggaactcagcagtgattaacattgagcataagcgacagcttgactcagttaaagtaaaagagagccggcaaatctggtgccagccgccgcggttacaccacgtggctcaaattgatttccatcggcgtaaagcgtgattaaagccccagtcccactggagtcaaactaaaactaagctgtgacacgcttgtacttaagaagcccagagacgaaagttactccaatacaacctacttgaacccacgacagctgagccacaaactgggattagataccccactatgcccagccgtaaactttaaattacacccatatcgcccgggaactacgagcaaagcttaaaacccaaaggacttgacggtaccccacatccacctagaggagcctgtcctataatcgataccccccgctaaacctcaccacttctcgcccactcagcctgtatacctccgtcgtcagcttaccacgtgagcgcaactcagtgagctcaatgcccacacgccaacacgtcaggtcaaggtgcagcaaatgaagtgggaagagatgggctacactctctaatatagaaaacacgaaagactacctatgaaacctagtccaaaggcggatttagaagtaaaaagaaaaaagaatgttctttttaactcggcactggggtgtgtacacaccgcccgtcaccctcttcaaag-cccccagaaagtaaataactaactaacgcaacacagaagaggcaagtcgtaaca----------------------------------------------------------------------------------------------------------------------------------------------------------------------------------------------------------------------------------ncgcctcttgataaaatataagaggtccagcctgcccagtgactctgttcaacggccgcggtatcctaaccgtgcgaaggtagcgtaatcacttgttctttaaatgaggactagtatgaatggcaccacgaaggttacactgtctcttctttccaatcagtgaaactaatctccccgtgaagaagcgaggatgaaaatataagacgagaagaccctatggagctttaaaccacgcaacaactgctttgactaagccaaatttcagaaaaccccntccttaccctaacagaatgattgccagttttaggttggggtgaccgcggagcaaaaagcaacctccacattgaaagggcgcctgncccttagccaagaaccacacctccacgcaccaataaaatgacattaattgacccaatatattgatcaacgaaccaagttaccctagggataacagcgcaatccacttcaagagcccctatcgacaagtgggtttacgacctcgatgttggatcagggtatcccggtggtgcagccgctacca
Centrolene_hesperium_MHNSM_25802      tattacttaatatacacatgcaagtctccgcacccctgtgaaaacgcccttacagtccccgctagggataaggagctggtatcaggcacaaccaaactgcccaaaacacctagctacgccacacccacaagggaactcagcagtgattaacattgaacataagcgacagcttgactcagttaaagtaaaa-agagccggcaaatctggtgccagccgccgcggttacaccacgtggctcaaattgatttccatcggcgtaaagcgtgattaaagtcccaaccccactggagtcaaactaaaactaagctgtgacacgcttgtacttaagaagcccaaagacgaaagttactccaattcaacctacttgaacccacgacagctgagccacaaactgggattagataccccactatgcccagccgtaaactttaaattacacccatatcgcccgggaactacgagcaaagcttaaaacccaaaggacttgacggtaccccacatccacctagaggagcctgtcctataatcgataccccccgctaaacctcaccacttctcgcccactcagcctgtatacctccgtcgtcagcttaccacgtgagcgcaactcagtgagctcaacgcccatacgccaacacgtcaggtcaaggtgcagcaaatgaagtgggaagagatgggctacactctctaacatagaaaacacggaagactacttatgaaacctagtctaaaggcggatttagaagtaaaaag-aaaaagaatcttctttttaactcggcactggggtgtgtacacaccgcccgtcaccctcttcaagg-ccatcagaaagtaaataactaattaacgcaacacagaagaggcaagtcgtaacaaaattttatgttaaaactagtaacaagaagaaaaacttctcctacgatgcaagtgtaaatcagacaggacaccccgctgataattaacactaatgaacaaaaagtagcaactcaacaagaaaaacctactacacccatgttaatctaacaccagggcatcacaggaaagattaaaagaaagaaaaggaactcggcaaatattaacctcgcctgtttaccaaaaacatcgcctcttgataaaatataagaggtccagcctgcccagtgactctgttcaacggccgcggtatcctaaccgtgcgaaggtagcgtaatcacttgttctttaaatgaggactagtatgaatggcaccacgaaggttatactgtctcttctttccaatcagtgaaactaatctccccgtgaagaagcgaggataaaaatataagacgagaagaccctatggagctttaaaccacacaacacctgctttcacttacctaaatttcagaaaaccccntctttaccccagcagaatgattgccagttttaggttggggtgaccgcggagcaaaaaacaacctccacattgaaagggcacctgccccttagctaagagccacacctccacgcaacaataaaatgacattaattgacccaatatattgatcaacgaaccaagttaccctagggataacagcgcnatccacttcaagagcccctatcgacaagtgggtttacgacctcgatgttggatcagggtatcccggtggtgcagccgctacca
Centrolene_hybrida_MAR_347            tattacttaatatacacatgcaagtctccgcacccctgtgaaaacgcccttacaatccccatttgggataaggagctggtatcaggcacaaccaaactgcccaagacacctagctacgccacacccacaagggaactcagcagtgattaacattgagcataagcgacagcttgactcggttaaagtaaaa-agagccggcaaatctggtgccagccgccgcggttacaccacgtggctcaaattgatctctatcggcgtaaagcgtgattaaagtcccacccccattagagtcaaactaaaactaagctgtgacacgcttgtacttaagaagcccaaagacgaaagttactccaatacaaccaacttgaactcacgacagctgagccacaaactgggattagataccccactatgcccagccgtaaactttaaattacacccatatcgccagggaactacgagcaaagcttaaaacccaaaggacttgacggtaccccacatccacctagaggagcctgtcctataatcgataccccccgttaaacctcaccacttctcgcccactcagcctgtatacctccgtcgtcagcttaccacgtgagcgcaactcagtgagctcaatgcccatacgccaacacgtcaggtcaaggtgcagcaaatgaagtgggaagagatgggctacactctctaatatagaaaacacggaagactacctatgaaacctagtctaaaggcggatttagaagtaaaaagaaaaaagaatgttctctttaactcggcactggggtgtgtacacaccgcccgtcaccctcttcaagg-ccccccaaaagtaaataaccaactaacgcgatacagaagaggcaagtcgtaacaagattttatgttaaaactagtaacaagaagaagaacttctcctacgatgcaagtgtagatcagacaggacaccccgctgataattaacgtcaatgaacgaaaagtagcaactcaacaagaaaaccctactacacctatgttaatctaacaccagagcatcacaggaaagattaaaagaaagaaaaggaactcggcaaatattaacctcgcctgtttaccaaaaacatcgcctcttgcgaaaatataagaggtccagcctgcccagtgactctgttcaacggccgcggtatcctaaccgtgcgaaggtagcgtaatcacttgttctttaaatgaggactagtatgaatggcaccacgaaggttatactgtctcttctttctaatcagtgaaactaatctccccgtgaagaagcgaggatgaacgtataagacgagaagaccctatggagctttaaaccgcgcaacacctgctttaactcagctaaattccagaaaaccccntcctcacctcagcaggatgattgccagttttaggttggggtgaccgcggagcaaaaaacaacctccacattgaaagggcacctaccccttagccaagagccacacctccacgcaacaataaaatgacattaattgacccaatatattgaccaacgaaccaagttaccctagggataacagcgcaatccacttcaagagcccctatcgacaagtgggtttacgacctcgatgttggatcagggtatcccggtggtgcagccgctacca
Centrolene_pipilatum_KU_178154        tattacttaatatacacatgccagtctccgcacccctgtgaaaacgcccttacaatccctatttgggataaggagctggtatcaggcacaaccaaactgcccaagacacctagctacgccacacccacgagggaactcagcagtgattaacattgagcataagcgacagcttgactcagttaaagtaaaa-agagccggcaawtctggtgccagccgccgcggttacaccacgtggctcaaattgacctctatcggcgtaaagcgtgattaaagtcccacccccattagagtcaaactaaaactaagctgtgacacgcttgtacttaagaagcccaaaaacgaaagttactccaatacaaccaacttgaacccacgacagctgagccacaaactgggattagataccccactatgctcagccgtaaactttaaattacacccatatcgccagggaactacgagcaaagcttaaaacccaaaggacttgacggtaccccacatccacctagaggagcctgtcctataatcgataccccccgttaaacctcaccacttctcgcccactcagcctgtatacctccgtcgtcagcttaccacgtgagcgcaactcagtgagctcaatgcccatacgccaacacgtcaggtcaaggtgcagcaaatgaagtgggaagagatgggctacactctct-atatagaaaacacgaaagactacctatgaaacctagtctaaaggcggatttagaagtaaaaag-aaaaagaatgttctttttaactcggcactggggtgtgtacacaccgcccgtcaccctcttcaagg-cccccaaaaagtaaataactaactaacgcgacacagaagaggcaagtcgtaacaagattttatgttaaaactagtaacaagaagaagaacttctcctacgatgcaagtgtaaatcagacaggacaccccgctgataattaacaccaatgaacaaaaagtagcaactcaacaagaaaaccctactacacccatgttaatctaacaccagagcatcacaggaaagattaaaagaaagaaaaggaactcggcaaacattaaccccgcctgtttaccaaaaacatcgcctcttgagaaaatataagaggtccagcctgcccagtgactctgttcaacggccgcggtatcctaaccgtgcgaaggtagcgtaatcacttgttctttaaatgaggactagtatgaatggcaccacgaaggttatactgtctcttctttccaatcagtgaaactaatctccccgtgaagaagcgaggatgagcatataagacgagaagaccctatggagctttaaaccgcgcaacacctgctttaacttagttaaattccagaaaaccccntcctcacctcagcaggatgattgccagttttaggttggggtgaccgcggagcaaaaaacaacctccacattgaaagggcacctaccccttagccaagagctacacctccacgcaacaataaaatgacattaattgacccaatatattgaccaangaaccaagttaccctagggataacagcgcaatccacttcaagagcccctatcgacaagtgggtttacgacctcgatgttggatcagggtatcccggtggtgcagccgctacca
Centrolene_condor_Q_44896             tattacttaatatacacatgcaagtctccgcacccctgtgaaaacgcccttacaatcccccctagggataaggagccggtatcaggcacaaccaagctgcccaagacacctagctacgccacacccacaagggaactcagcagtgattaacattgagcataagcgacagcttgactcagttaaagtaaaa-agagccggcaaatctggtgccagccgccgcggttacaccacgtggctcaaattgacccctatcggcgtaaagcgtgattaaagtcccaccaccattagagtcaaactaaaactaagctgtgacacgcttgttcctaagaagcccaaagacgaaagttactccaatataatcaacttgaacccacgacagctgaggcacaaactgggattagataccccactatgcccagccgtaaactttaaattacacccatatcgccagggaactacgagcaaagcttaaaacccaaaggacttgacggtaccccacatccacctagaggagcctgtcctataatcgataccccccgctaaacctcacctcttctcgccc-cccagcctgtatacctccgtcgtcagcttaccacgtgagcgcaactcagtgagctcaatgcccatacgccaacacgtcaggtcaaggtgcagcaaatgaagtggaaagagatgggctacactctctaatatagaaaacacggaagactacttatgaaacctagtctaaaggcggatttagaagtaaaaagaaaaaagaatgttctttttaactcggcactggggtgtgtacacaccgcccgtcaccctcttcaaag-cccccaaaaagtaaataaccaactaacgcaatacagaagaggcaagtcgt---a--------------------------------------------------------------------------------------------------------------------------------------------------------------------------------------------------------------------------------------------------------------agcctgcccagtgactctgttcaacggccgcggtatcctaaccgtgcgaaggtagcgtaatcacttgttctttaaatgaggactggtatgaatggcaccacgaaggtcatactgtctcctctttccaatcagtgaaactaatctccccgtgaagaagcgaggatgaacatataagacgagaagaccctatggagctttaaactacacaacacctgctttgacctaattaaatttcagaaaatcccnccttcaccccagcaggatgattgccagttttaggttggggtgaccgcggagcaaaaaacaacctccacattgaaagggcgcctgccccttagccaagagctacgcctccacgcaccaataaaatgacattaattgacccaatatattgatcaacgaaccaagttaccctagggataacagcgcaatccacttcaagagcccctatcgacaagtgggtttacgacctcgatgttggatcagggtatcccggtggtgcagccgctacca
Centrolene_aff_savagei_MAR_1152       tattacttaatatacacatgcaagtttccgcacccctgtgaaaacgcccttacaatccccactagggataaggagctggtatcaggcacaattaatctgcccaagacacctagctacgccacacccacaagggaactcagcagtgattaacattgagtataagcgacagcttgactcagttaaagtaaaa-agagccggcaaatctggtgccagccgccgcggttacaccacgtggctcaaattgacttctatcggcgtaaagcgtgattaaagtcctataattactggagttaaactaaaattaagctgtgacacgcttgtgtttaagaaatccaaagacgaaagttactccaacctaatcaacttgaacccacgacagctgagtcacaaactgggattagataccccactatgctcagtcgtaaactttaaattacacctacatcgccagggaactacgagtaaagcttaaaacccaaaggacttgacggtaccccacatccacctagaggagcctgtcctataatcgataccccccgctaaacctcaccacttctcgcctattcagcctgtatacctccgtcgtcagcttaccacgtgagcgcaactcagtgagcctaatgcccatacgccaacacgtcaggtcaaggtgcagcaaatgaagtggaaagagatgggctacactctctaatatagaaaatacggaagactacttatgaaacctagtctaaaggcggatttagaagtaaaaagaaaaaagaatgtcctttttaactcggcactggggtgtgtacacaccgcccgtcaccctcttcaaag-cccccaaaaagtaaataactaagtaatgcaacacagaagaggcaagtcgtaaca-----------------------------------------------------------------------------------------------------------------------------------------------------------------------------------------------------------------------------------------------------------------------------------------------------------------------------------------------------------------------------------------------------------------------------------------------------------------------------------------------------------------------------------------------------------------------------------------------------------------------------------------------------------------------------------------------------------------------------------------------------------------------------------------------
Centrolene_antioquiense_NRPS_014      tattacttaatatacacatgcaagtctccgcacccctgtgaaaacgcccttataatccccaatagggataaggagctggtatcaggcacaatcaaaccgcccaagacacctagctacgccacacccacaagggaattcagcagtgattaacattgagcataagcgacagcttgactcagttaaagtaaaa-agagccggcaaatctggtgccagccgccgcggttacaccacgtggctcaaattgacctctatcggcgtaaagcgtgattaaagttctattattactggagttaaactaaaattaagctgtgacacgcttgtatttaagaagtacaaagacgaaagttactccaacccaaccaacttgaacccacgacagctgagttacaaactgggattagataccccactatgctcagtcgtaaactttaaattacacccacatcgccagggaactacgagcaaagcttaaaacccaaaggacttgacggtaccccacatccacctagaggagcctgtcctataatcgataccccccgctaaacctcaccacttctcgcccattcagcctgtatacctccgtcgtcagcttaccacgtgagcgcaactcagtgagcctaatgcccatacgccaacacgtcaggtcaaggtgcagcaaacgaagtgggaagagatgggctacactctctaatatagaaaacacggaagactacttatgaaacctagtctaaaggcggatttagaagtaaaaagaaaaaagaatgtcctttttaactcggcactggggtgtgtacacaccgcccgtcaccctcttcaaag-cccccaaaaagtaaataaccaaaaaatgcaaaacagaagaggcaagtcgtaacaagattttatgttaaaactagtaacaagaagaagaacttctcctacaatgcaagtgtaaatcagataggacaccccactgatagctaacaccaatgaatagaaagtagcaacctaacaagaaaaccctactataccaatgttaacctgacaccagagcattacaagaaagattaaaagaaaaagaaggaactcggcaaacattaacctcgcctgtttaccaaaaacatcgcctcttgncaaaatataagaggtccagcctgcccagtgactctgttcaacggccgcggtatcctaaccgtgcgaaggtagcgtaatcacttgttctttaaatgaggactagtatgaatggcaccacgaaggttatactgtctcctctttctaatcagtgaaactaatccccccgtgaagaagcggggataactatataagacgagaagaccctatggagctttaaattatgcaacacctgctttaatccacttaaatttcagaaaactctncatttacttctgcaggatgatcgctagttttaggttggggtgaccgcggagtaaaaaacaacctccacattgaaaggggggccaccccttagccaagagccacgcctccacgcaccaataaaatgacattaattgacccaatatattgatcaacgaaccaagttaccctagggataacagcgcaatccacttcaagagcccctatcgacaagtgggtttacgacctcgatgttggatcagggtatcctggtggtgcagccgctacca
Centrolene_peristictum                tattacttaatatacacatgcaagtctccgcacccctgtgaaaacgcccttataatccccaatagggataaggagctggtatcaggcacaatcaaaccgcccaagacacctagctacgccacacccacaagggaattcagcagtgattaacattgagcataagcgacagcttgactcagttaaagtaaaa-agagccggcaaatctggtgccagccgccgcggttacaccacgtggctcaaattgacctctatcggcgtaaagcgtgattaaagttctattattactggaattaaactaaaattaagctgtgacacgcttgtatttaagaagtacaaagacgaaagttattccaactcaaccaacttgaacccacgacagctgagttacaaactgggattagataccccactatgctcagtcgtaaactttaaattacacccacatcgccagggaactacgagcaaagcttaaaacccaaaggacttgacggtaccccacatccacctagaggagcctgtcctataatcgataccccccgctaaacctcaccacttctcgcccattcagcctgtatacctccgtcgtcagcttaccacgtgagcgcaactcagtgagcctaatgcccatacgccaacacgtcaggtcaaggtgcagcaaacgaagtgggaagagatgggctacactctctaatatagaaaatacggaagactacctatgaaacctagtctaaaggcggatttagaagtaaaaagaaaaaagaatgtcctttttaactcggcactggggtgtgtacacaccgcccgtcaccctcttcaaag-cccccaaaaagtaaataaccaaaaaatgcaatacagaagaggcaagtcgtaacaagattttatgttaaaactagtaacaagaagaagaacttctcctacaatgcaagtgcaaatcagataggacaccccactgatagctaacaccaatgaataaaaagtagcaacccaacaagaaaatcctactataccaatgttaacctgacaccagagcattacaagaaagattaaaagaaaaagaaggaactcggcaaacattaacctcgcctgtttaccaaaaacatcgcctcttgncaaaatataagaggtccagcctgcccagtgactctgttcaacggccgcggtatcctaaccgtgcgaaggtagcgtaatcacttgttctttaaatgaggactagtatgaacggcaccacgaaggttatactgtctcctttctctaatcagtgaaactaatccccccgtgaagaagcggggataactatataagacgagaagaccctatggagctttaaattatgcaacacctgcttcaattcacttaaatttcagaaaaccctncacttatttctgcaggatgatcgctagttttaggttggggtgaccgcggagtaaaaaacaacctccacattgaaaggggaccatcccctcagccaagagccacgcctccacgcaccaataaaatgacattaattgacccaatatattgatcaacgaaccaagttaccctagggataacagcgcaatccacttcaagagcccctatcgacaagtgggtttacgacctcgatgttggatcagggtatcctggtggtgcagccgctacca
Centrolene_daidaleum                  tattacttaatatacacatgcaagtctccgcacccctgtgaaaacgcccttacaatcccccatagggataaggagctggtatcaggcacaattaaaatgcccaagacacctagctacgccacacccacaagggaactcagcagtgattaacattgaacataagcgacagcttgactcagttaaagtaaaa-agagccggcaaatctggtgccagccgccgcggttacaccacgtggctcaaattgacttctatcggcgtaaagcgtgattaaagttctattattactggagttaaactaaaattaagctgtgacacgcttgtatttaagaaacccaaagacgaaagttactccaacctaaccaacttgaacccacgacatctgagttacaaactgggattagataccccactatgctcagtcgtaaactttaaattacacctatatcgccagggaactacgagcaaagcttaaaacccaaaggacttgacggtaccccacatccacctagaggagcctgtcctataatcgataccccccgctaaacctcaccacttttcgcccattcagcctgtatacctccgtcgtcagcttaccacgtgagcgcaacttagtgagcttaacgcccatacgccaacacgtcaggtcaaggtgcagcaaatgaagtgggaagagatgggctacactctctaatatagaaaacacggaagactacttatgaaacctagtctaaaggcggatttagaagtaaaaagaaaaaagaatgttctttttaactcggcactggggtgtgtacacaccgcccgtcaccctcttcaaag-ccccctaaaagtaaataaccaaattatgcaacacagaagaggcaagtcgtaacaagattttatgttaaaactagtaacaagaagaagagcttctcttacaatgtaagtgtaaatcagataggacaccccactgataattaacaccaatgaataaaaaatagcaacctggcaagaaaaccctaatatatcaatgttaacctgacaccagagcattacaagaaagattaaaagaaaaagaaggaactcggcaaacattaaccccgcctgtttaccaaaaacatcgcctcttgncaaaatataagaggtccagcctgcccagtgactctgttcaacggccgcggtatcctaaccgtgcgaaggtagcgtaatcacttgttctttaaatgaggactagtatgaatggcaccacgaaggttatactgtctcctttttctaatcagtgaaactaatctccccgtgaagaagcggggataattatataagacgagaagaccctatggagctttaaacaacacaacacctgctctaacccacttaaatttcagaaaaccccacacctatttatgcaggatgattgttagttttaggttggggtgaccgcggagtaaaaaacaacctccacattgaaggggggccacccccttagccaagagccacgcctccacgcaccaataaaatgacattaattgacccaatatattgatcaacgaaccaagttaccctagggataacagcgcaatccacttcaagagcccctatcgacaagtgggtttacgacctcgatgttggatcagggtatcccggtggtgcagccgctacca
Centrolene_savagei_MHUA_4094          tattacttaatatacacatgcaagtctccgcacccctgtgaaaacgcccttataatcccctatagggataaggagctgatatcaggcacaattaaatcgcccaaaacatctagctacgccacacccacaagggaactcagcagtgattaacattgagcataagcgacagcttgactcagttaaagtaaaa-agagccggcaaatctggtgccagccgccgcggttacaccacgtggctcaaattgacttctatcggcgtaaagcgtgattaaagttctatcactactggagttaaactaagattaagctgtgacacgcttgtgtttaagaaacccaaagacgaaagttactccaacccaatcaacttgaacccacgacagctgagttacaaactgggattagataccccactatgctcagtcgtaaactttaaattacacctatatcgccagggaactacgagcaaagcttaaaacccaaaggacttgacggtaccccacatccacctagaggagcctgtcctataatcgataccccccgctaaacctcaccacttctcgcccatccagcctgtatacctccgtcgtcagcttaccacgtgagcgcaacccagtgagcctaatgcccatacgccaacacgtcaggtcaaggtgcagcaaacgaagtgggaagagatgggctacactctctaacatagaaaatacggaagactacctatgaaacctagtctgaaggcggatttagaagtaaaaagaaaaaagaacgttctttttaactcggcactggggtgtgtacacaccgcccgtcaccctcttcaaca-gccccaaaaagtaaataaccaaacaacgcaatacagaagaggcaagtcgtaacaaaattttatgttaaaactagtaacaagaagaagaacttctcctacaatgcaaatgtaaatcagacaggacaccccactgataattaacgtcaatgaataaagaatagcaacctaacaagaaaaccctactacaacaacgttaacctaacaccagagcattacaagaaagattaaaagaaaaagaaggaactcggcaaacattaacctcgcctgtttaccaaaaacatcgcctcttgncaaaatataagaggtccagcctgcccagtgactctgttcaacggccgcggtatcctaaccgtgcgaaggtagcgtaatcacttgttctttaaatgaggactagtatgaatggcaccacgaaggttatactgtctcctatttctaatcagtgaaactaatctctccgtgaagaagcggggataaccatataagacgagaagaccctatggagctttaaatgacacaacacctgttttaacccacttaaatttcagaagaccctncacttatttttgcaggatgattgttaattttaggttggggtgaccgcggagtaaaaaacaacctccacactgaaaggggaccngccccttagctaagaaccacacctccacgcaccaataaaatgacactaattgacccaatatattgatcaacgaaccaagttaccctagggataacagcgcaatccacttcaagagcccctatcgacaagtgggtttacgacctcgatgttggatcagggtatcccggtggtgcagccgctacca
Centrolene_geckoideum                 tattacttaatatacacatgc-agtctccgcatccctgtgaaaacgcccttataatccccactagggataaggagccggtatcaggcacaattaaattgcccaaaacacctagctacgccacacccacaagggaactcagcagtgattaacattgaacataagcgacagcttgattcagttaaagtaaaa-agagccggcaaatctggtgccagccgccgcggttacaccacgtggctcaaattgatatctaccggcgtaaagcgtgattaaagtccca-ccctattagagttaaactaagactaagctgtgacacgcttgtacttaagaaacccaaaaacgaaagttactccaacttaatcaacttgaatccacgacagctgagttacaaactgggattagataccccactatgctcagccgtaaactttaaattacatccgaatcgccagggaactacgagcaaagcttaaaacccaaaggacttgacggtaccccacatccacctagaggagcctgtcctataatcgataccccccgctaaacctcaccacctctcgcccactcagcctgtatacctccgtcgtcagcttaccacgtgagcgcaatttagtgagcttaatgcccatacgccaacacgtcaggtcaaggtgcagcaaatgagatgggaagagatgggctacactctctaatatagaaaacacggaagactacttatgaaacctagtctaaaggcggatttagaagtaaaaagaaaaaagaatgtcctttttaactcggcactggggtgtgtacacaccgcccgtcaccctcttcaaag-cccccaaaaagtaaat--------------------------------------agactttatgttaaaactagt--natagaagagaactttttttacnatgcaagtgtnaatcagataggacatcc--atgataattaacaccaatgaacnaaaagtagtaactcaacaagaaa--cctactacatttatgttaatctaacaccagagcattacaagaaagattaaaagaaagagaaggaactcggcaaatattaacctcgcctgtttaccaaaaacatcgcctcttgaaaaaatataagaggtccagcctgcccagtgactctgttcaacggccgcggtatcctaaccgtgcgaaggtagcgtaatcacttgttctttaaatgaggactagtatgaatggcaccacgaaggttatactgtctcctctttccaatcagtgaaactaatctctccgtgaagaagcggggataaacatataagacgagaagaccctatggagctttaaactacacaacatctgctctgacccacttaaatttcagaaaaatctnccttcacctctgcagaatgattgccagttttaggttggggtgaccgcggagcaaaaaacaacctccacattgaaagggngcttaccccttagccaagagccacacctccacacaccaataaaatgacattaattgacccaatatattgatcaacgaaccaagttaccctagggataacagcgcaatccacgttaagagccccgatcgacaagtggg--cacgacctcgatgttggatcagggtatcccggtggtgcagccgctacca
Centrolene_charapita_AJC2732          tattacttaatatacacatgcaagtctccgcacccctgtgaaaacgcccttaca-tccccattagggacaaggagccggtatcaggcacaataaaaatgcccaagacacctagctatgccacacccacaagggacttcagcagtgattaacattgaacatgagcgacagcttgactcagttaaagtaaaa-agagccggcaaatctggtgccagccgccgcggttacaccacgtggctcaaattgatctccatcggcgtaaagcgtgattaaagtcccacccccattagagttaaactaagactaagctgtgacacgcttgtacttaggaaacccaaagacgaaagttactccaacttaatcaacttgaacccacgacagctgagttacaaactgggattagataccccactatgcccagccgtaaactttaaattacaccacaatcgccagggaactacgagcaaagcttaaaacccaaaggacttgacggtaccccatatccacctagaggagcctgtcctatcatcgataccccccgctaaacctcaccacctctcgcctactcagcctgtatacctccgtcgtcagcttaccacgtgagcgcaacttagtgagcttaacgcccatacgccaatacgtcaggtcaaggtgcagcaaatgaggtgggaagagatgggctacattctctaatatagaaaacacgaaagactacctatgaaatctagtctgaaggcggatttagaagtaaaaagaaaaaagaatgttctttttaactcggcactggggtgtgtacacaccgcccgtcaccctcttcaaag-cccccaaaaagtaattaacaaactcaagcaacacagaagaggcaagtcgtaaca--------------------------------------------------------------------------------------------------------------------------------------------------------------------------------------------------------------------------------------------------------------agcctgcccagtgactctgttcaacggccgcggtatcctaaccgtgcgaaggtagcgtaatcacttgttctttaaatgaggactagtatgaatggcaccacgaaggttatactgtctcctctttctaatcagtgaaactaatctccccgtgaagaagcgaggatgaacatataagacgagaagaccctatggagctttaaaccaagcaacacctgttttgattttcccaaatttaagaaaaatccncactcaccattacaggataattgccagttttaggttggggtgaccgcggagaataaaataacctccacattgaaaggtgatataatccttagctaagagtcacacctctacgcatcaacaaaatgacattaattgacccaatatattgatcaacgaaccaagttaccctagggataacagcgcaatccacttcaagagctcctatcgacaagtgggtttacgacctcgatgttggatcggggtatcccagtggtgcagccgctacta
Centrolene_charapita_MHNC_13933       tattacttaatatacacatgcaagtctccgcacccctgtgaaaacgcccttacancccccattagggacaaggagccggtatcaggcacaataaaaatgcccaagacacctagctatgccacacccacaagggacttcagcagtgattaacattgaacatgagcgacagcttgactcagttaaagtaaaa-agagccggcaaatctggtgccagccgccgcggttacaccacgtggctcaaattgatctccatcggcgtaaagcgtgattaaagtcccacccccattagagttaaactaagactaagctgtgacacgcttgtacttaggaaacccaaagacgaaagttactccaacttaatcaacttgaacccacgacagctgagttacaaactgggattagataccccactatgcccagccgtaaactttaaattacaccacaatcgccagggaactacgagcaaagcttaaaacccaaaggacttgacggtatcccatatccacctagaggagcctgtcctatcatcgataccccccgctaaacctcaccacctctcgcctactcagcctgtatacctccgtcgtcagcttaccacgtgagcgcaacttagtgagcttaacgcccatacgccaatacgtcaggtcaaggtgcagcaaatgaggtgggaagagatgggctacattctctaatatagaaaacacgaaagactacctatgaaatctagtctgaaggcggatttagaagtaaaaagaaaaaagaatgttctttttaactcggcactggggtgtgtacacaccgcccgtcaccctcttcaaag-cccccaaaaagtaattaacaaactcaagcaacacagaagaggcaagtcgtaacaagattttatgttaaaactagtaacaagaagaagaacttctcttacaatgcaagtgtaaatcagacaggacaccccactgacaactaacacccatgaacaaaaagtagcaaccgaacaagaaaaccctactatatccgtgttaatctaacaccagggcatttcaagaaagatttaaagaaagagaaggaactcggcaaatattaacctcgcctgtttaccaaaaacatcgcctcttgnaaaaatataagaggtccagcctgcccagtgactctgttcaacggccgcggtatcctaaccgtgcgaaggtagcgtaatcacttgttctttaaatgaggactagtatgaatggcaccacgaaggttatactgtctcctctttctaatcagtgaaactaatctccccgtgaagaagcgaggatgaacatataagacgagaagaccctatggagctttaaaccaagcaacacctgttttgattttcccaaatttaagaaaaatccncactcaccattacaggataattgccagttttaggttggggtgaccgcggagaataaaataacctccacattgaaaggtgatataatccttagctaagagtcacacctctacgcatcaacaaaatgacattaattgacccaatatattgatcaacgaaccaagttaccctagggataacagcgcaatccacttcaagagctcctatcgacaagtgggtttacgacctcgatgttggatcagggtatcccagtggtgcagccgctacta
;

END;

BEGIN ASSUMPTIONS;
EXSET * UNTITLED  = ;
END;

BEGIN CODONS;
CODONPOSSET * CodonPositions =
 N:,
 1: 1-1642\3,
 2: 2-1640\3,
 3: 3-1641\3;
CODESET  * UNTITLED = Universal: all ;
END;

BEGIN SETS;
END;
