# Supplementary material for: Uncovering hidden specific diversity of Andean glassfrogs of the Centrolene buckleyi species complex (Anura: Centrolenidae)
Source: PeerJ. 2018 Oct 31;6:e5856. doi: 10.7717/peerj.5856 (PMC6215445; doi:10.7717/peerj.5856)
Supplement: Supplemental Information 10 [file peerj-06-5856-s010.phy]

47 1641
Nymphargus_anomalus                 tattacttaatatacacatgcaagtctccgcacccctgtgaaaacgcccttaa-atcccccctagggataaggagccggtatcaggcacaactaaactgcccaaaacacctagctacgccacacccacaagggacctcagcagtgattaacattgagcataagcgacagcttgactcagttaaagtaaatagagccggcaaatctggtgccagccgccgcggttacaccacgtggctcaaattgatctttatcggcgtaaagcgtgattaaagttccaccccaattagagtcaaactaaaattaagctgtgacacgcttgtatttaagaagcccacaaacgaaagttactccaactcaaccaacttgaacccacgacagctgagacacaaactgggattagataccccactatgcccagccgtaaactttaaattacacctctatcgccagggaactacaagcaaagcttaaaacccaaaggacttgacggtaccccacatccacctagaggagcctgtcctataatcgataccccccgctaaacctcaccacttctcgcccactcagcctgtatacctccgtcgtcagcttaccgcgtgagcgcaactcagtgagctcaatgcccatacgccaacacgtcaggtcaaggtgcagcaaatgaagagggaagagatgggctacactctctaacatagaaaatacggaagattacctatgaaacctaatccaaaggcggatttagaagtaaaaagaaaaaagaacgttctttttaacctggcactggggtgtgtacacaccgcccgtcaccctcttcaaag-ctactaaaaagtaaataactaaacacagcacaacagaagaggcaagtcgt-acaagctttcatgttaaaactagtaacaagaagaagaacttctcct-aaatgcaagtgtaaaccagataggactcaccactgacaattaacacccgtgaacaaaaagtaacaactcaacaagaaaaccttactacacctatgttaacctaacactagagcattacaagaaagattaaaagaaaaagaaggaactcggcaaatattaacctcgcctgtttaccaaaaacatcgcctcttga-aaaacataagaggtccagcctgcccagtgactctgtttaacggccgcggtatcctaaccgtgcgaaggtagcgtaatcacttgttctttaaatgaggactagtatgaacggcaccacgaaggttatactgtctcctttttctaatcagtgaaactaatctccccgtgaagaagcggggataaatttataagacgagaagaccctatggagctttaaaccacgcaacacctgctccaactcagctaacttccagaaaattcc-tatctatccccgcagggtgattgccagttttaggttggggtgaccgcggagcacaaaataacctccacattgaaaggagttctactccttagccaagagccacacctccccgcatcaacaaaatgacattaattgacccaatatattgatcaacgaactaagttaccctagggataacagcgcaatccactttaagagcccctatcgacaagtgggtttacgacctcgatgttggatcagggtatcccggtggtgcagccgctacca
Nymphargus_megacheirus              tattacttagtatacacatgcaagtctccgcacccctgtgaaaacgcccttaa-atccaccttagggataaggagccggtatcaggcacaactaaactgcccaaaacacctagctacgccacacccacaagggacctcagcagtgattaacattgagcataagcgacagcttgactcagttaaagtaaatagagccggcaaatctggtgccagccgccgcggttacaccacgtggctcaaattgacctttatcggcgtaaagcgtgattaaagttccacccccattagagtcaaactaaaattaagctgtgacacgcttgtatttaagaagcccataaacgaaagttactccaactcaaccaacttgaactcacgacagctaaaacacaaactgggattagataccccactatgcttagccataaactttaaattacacctctatcgccagggaactacaagcaaagcttaaaacccaaaggacttgacggtaccccacatccacctagaggagcctgtcctataatcgataccccccgctaaacctcaccacttctcgcccactcagcctgtatacctccgtcgtcagcttaccacgtgagcgcaactcagtgagctcaatgcccatacgccaatacgtcaggtcaaggtgcagcaaacgaggtgggaagagatgggctacactctctaacatagaaaacacagaagattacctatgaaacctaatccaaaggcggatttagaagtaaaaagaaaaaagaatgttctttttaactcggcactggggtgtgtacacaccgcccgtcaccctcttcwaag-ccaccaaaaagtaaataactaaacacagcacgacagaagaggcaagtcgtaacaagatttcatgttaaaactagtaacaagaagaagaacttctcccaaaatgcaagtgtaaatcagttaggacacaccactgataattaacacctctgaacaaaaagtaataactcaacaagaaaaccttactacacctgtgttaatctaacactagagcattacaagaaagatttaaagaaaaagaaggaactcggcaaatattaacctcgcctgtttaccaaaaacatcgcctcttga-aaaacataagaggtccagcctgcccagtgactctgtttaacggccgcggtatcctaaccgtgcgaaggtagcgtaatcacttgttctttaaatgaggactagtatgaacggcaccacgaaggttatactgtctcctttttctaatccgtgaaactaatctccccgtgaagaagcggggatagatttataagacgagaagaccctatggagctttaaaccacgcaacacctgctccaactcaactaacttccagaaaattct-tatccacccatgcaggatgattgccagttttaggttggggtgaccgcggagcacaaaataacctccacattgaaaggagtcctactccttagctaagagccacacctccccgcatcaacaaaatgacattaattgacccaatatattgatcaacgaaccaagttaccctagggataacagcgcaatccactttaagagcccctatcgacaggtgggtttacgacctcgatgttggatcagggtatcccggtggtgcagccgctacca
Nymphargus_cochranae                tattacttaatatacacatgcaagtctccgcacccctgtgaaaacgcccttaa-atcccctctagggataaggagccggtatcaggcacaactaaactgcccaaaacacctagctacgccacacccacaagggaactcagcagtgattaacattgagcataagcgacagcttgactcagttaaagtaagaagagccggcaaatctggtgccagccgccgcggttacaccacgtggctcaaattgacctttatcggcgtaaagcgtgattaaagttctaccccaattgaagtcaaactaaaattaagctgtgacacgcttgtacttaagaagcccatagacgaaagttacttcaacccgaccaacttgaacccacgacagctgaaacacaaactgggattagataccccactatgctcagccgtaaactttaaattacacctctatcgccagggaactacgagcaaagcttaaaacccaaaggacttgacggtaccccacatccacctagaggagcctgtcctataatcgatatcccccgctaaacctcaccacttctcgccccctcagcctgtatacctccgtcgtcagcttaccacgtgagcgtaacccagtgagcttaatgcccatacgccaacacgtcaggtcaaggtgcagcaaatgaagtgggaagagatgggctacactctctaaaatagaaaacacggaagact--ttatgaaacctagtctaaaggcggatttagaagtaaaaagaaaaaagaatgtcctttttaacctggcactggggtgtgtacacaccgcccgtcaccctcttcaaag-ctaccaaaaagtaaataactaaacacagcacaacagaagaggcaagtcgtaac----------------actagtaacaagaagaagaacttctcctaaaatgcaagtgtaaatcagacaggacatccccctgataattaacacccatgaacagaaagtagcaacttaacaagaaaaccctactatacctgtgttaacctaacaccagagcattacaagaaagatttaaagaaagagaaggaactcggcaaatattaacctcgcctgtttaccaaaaacatcgcctcttga-aaaatataagaggtccagcctgcccagtgactctgttcaacggccgcggtatcctaaccgtgcgaaggtagcgtaatcacttgttctttaaatgaggactagtatgaatggcaccacgaaggttatactgtctcctctttccaatcagtgaaactaatctccccgtgaagaagcgaggataaacatataagacgagaagaccctatggagctttaaaccacacaacacctgctctaacttaactaacttccagaaaatccc-cacttactcatgcaggatgattgtcagttttaggttggggtgaccgcggagcacaaaataacctccacattgaaaggag-cccactccttagccaagagccacgcctccacgcaccaacaaaatgacattaattgacccaatatattgatcaacgaaccaagttaccctagggataacagcgcaatccactttaagagcccctatcgacaagtgggtttacgacctcgatgttggatcagggtatcccggtggtgcagccgctacca
Nymphargus_griffithsi               tattacttaatatacacatgcaagtctccgcacccctgtgaaaacgcccttaacttcccccctagggataaggagccggtatcaggcacaactaaactgcccaaaacacctagctacgccacacccacaagggaactcagcagtgattaacattgagcataagcgccagcttgactcagttaaagtaaaaagagccggcaaatctggtgccagccgccgcggttacaccatgtggctcagattgacccttatcggcgtaaagcgtgattaaagttccaccccaattagagtcaaactaagactaagctgtgacacgcttgtacttaagaagcccatagacgaaagttactccaactcaatcaacttgaacccacgacagctgaaacacaaactgggattagataccccactatgctcagccgtaaactttaaattacacccctatcgccagggaactacgagcaaagcttaaaacccaaaggacttgacggtaccccatatccacctagaggagcctgtcctataatcgataccccccgctaaacctcaccacttctcgcccattcagcctgtatacctccgtcgtcagcttaccacgtgagcgcaacttagtgagcttaatgcccatacgccaacacgtcaggtcaaggtgcagcaaatgaagtgggaagagatgggctacactctctaaaatagaaaatacggaagactacctatgaaatctagtctaaaggcggatttagaagtaaaaagaaaaaagaatgttttttttaactcggcactggggtgtgtacacaccgcccgtcaccctcttcaaag-ctaccaaaaagtaaataactaaattcagcacaacagaagaggcaagtcgtaacaagatttcatgttaaaactagtaacaagaagaagaacttctctt-aagtgcaagtgtaaatcagacaggacaccccgctgacaattaacacccgtgaacaaaaagtagtaacttaacaagaaaaccctactgcacctatgttgacctaacaccagagcactacaagaaagatttaaagaaagagaaggaactcggcaaataataacctcgcctgtttaccaaaaacatcgcctcttga-ataatataagaggtccagcctgcccagtgactctgttcaacggccgcggtatcctaaccgtgcgaaggtagcgtaatcacttgttctttaaatgaggactagtatgaacggcaccacgaaggttatgctgtctcctctttccaatcagtgaaactaatctccccgtgaagaagcgaggatatacgtataagacgagaagaccctatggagctttaaaccacacaacacctgctctaacttaattaactttcagaaaacccc-catttacccatgcaggatgattgtcagttttaggttggggtgaccgcggagcacaaaataacctccacattgaaaggag-cccactccttagctaagagccacacctccacgcatcaacaaaatgacattaattgacccaatatattgatcaacgaaccaagttaccctagggataacagcgcaatccactttaagagcccctatcgacaagtgggtttacgacctcgatgttggatcagggtatcccggtggtgcagccgctacca
Nymphargus_lasgralarias             --------------------------------------------------------------------------------------cacaactaaactgcccaaaacacctagctacgccacacccacaagggaactcagcagtgattaacattgagcataagcgccagcttgactcagttaaagtaaaaagagccggcaaatctggtgccagccgccgcggttacaccatgtggctcagattgacccttatcggcgtaaagcgtgattaaagttccaccccaattagagtcaaactaagactaagctgtgacacgcttgtacttaagaagcccatagacgaaagttactccaactcaatcaacttgaatccacgacagctgaaacacaaactgggattagataccccactatgctcagccgtaaactttaaattacacccctatcgccagggaactacgagcaaagcttaaaacccaaaggacttgacggtaccccatatccacctagaggagcctgtcctataatcgatatcccccgctaaacctcaccacttctcgcccattcagcctgtatacctccgtcgtcagcttaccacgtgagcgcaacttagtgagcttaatgcccatacgccaacacgtcaggtcaaggtgcagcaaatgaagtgggaagagatgggctacactctctaaaatagaaaatacggaagactacctatgaaatctagtctaaaggcggatttagaagtaaaaagaaaaaagaatgttttttttaacccggcactggggtgtgtacacaccgcccgtcaccctcttcaaag-ctaccaaaaagtaaataactaaattcagcac-acagaagaggcaagtcg----------------------tagtaacaagaagaagaacttctcttaaagtgcaagtgtaaatcagacaggacaccccactgacaattaacacccgtgaacaaaaagtagtaacttaacaagaaaaccctactgcacctatgttgacctaacaccagagcactacaagaaagatttaaagaaagagaaggaactcggcaaataataacctcgcctgtttaccaaaaacatcgcctcttga-ataatataagaggtccagcctgcccagtgactctgttcaacggccgcggtatcctaaccgtgcgaaggtagcgtaatcacttgttctttaaatgaggactagtatgaacggcaccacgaaggttatgctgtctcctctttccaatcagtgaaactaatctccccgtgaagaagcgaggatatacgtataagacgagaagaccctatggagctttaaaccacacaacacctgctctaacttaattaactttcagaaaacccc-catttacccatgcaggatgattgtcagttttaggttggggtgaccgcggagcacaaaataacctccacattgaaaggag-cccactccttagctaagagccacacctccacgcatcaacaaaatgacattaattgacccaatatattgatcaacgaaccaagttaccctagggataacagcgcaatccactttaagagcccctatcgacaagtgggtttacgacctcgatgttggatca-ggtatcccggtggtgcagccgctacca
Nymphargus_wileyi                   tattacttaatatacacatgcgagtctccgcacccctgtgaaaacgcccttaa-atcccccctagggataaggagccggtatcaggcacaactaaaccgcccaaaacacctagctacgccacacccacaagggaactcagcagtgattaacattgagcataagcgacagcttgactcagttaaagtaaaaagagccggcaaatctggtgccagccgccgcggttacaccacgtggctcaaattgacctttatcggcgtaaagcgtgattaaagttccaccccaattagagtcaaactagaactaagctgtgacacgcttgtacttaagaagcccatagacgaaagttactccaattcaatcaacttgaattcacgacagctgaaacacaaactgggattagataccccactatgctcagccgtaaactttaaattacacccttatcgccagggaactacgagcaaagcttaaaacccaaaggacttgacggtaccccacatccacctagaggagcctgtcctataatcgataccccccgctaaacctcaccacttctcgcccactcagcctgtatacctccgtcgtcagcttaccacgtgagcgcaacccagtgagctcaatgcccatacgccaacacgtcaggtcaaggtgcagcaaatgaagtgggaagagatgggctacactctctaa-atagaagatacagaagactacctatgaaacctagtctaaaggcggatttagaagtaaaaagaaaaaagaatgtcctttttaacccggcactggggtgtgtacacaccgcccgtcaccctcttcaaag-ctaccaaaaagtaaataactggatacagcactacagaagaggcaagtcgtaacaagatttcatgttaaaactagtaacaagaagaagaacttctcctaaaatgcaagtgtaaatcagacaggacaccccgctgacaattaacacccatgaacaaaaagtagtaacttaacaagaaaaccctgctacacctgtgttaacctaacaccagaacattacaagaaagatttaaagaaagagaaggaactcggcaaatattaacctcgcctgtttaccaaaaacatcgcctcttgataaaacataagaggtccagcctgcccagtgactctgttcaacggccgcggtatcctaaccgtgcgaaggtagcgtaatcacttgttctttaaatgaggactagtatgaacggcaccacgaaggttatactgtctcctctttccaatcagtgaaactaatctccccgtgaagaagcgaggataaacctataagacgagaagaccctatggagctttaaaccacacaacacctgctctaacctagttaacttccagaaaacccc-tatctacccatgcaggatgattgccagttttaggttggggtgaccgcggagcataaaataacctccacattgaaaggag-ttcactccttagccaagagccacacctccacgcaccaacaaaatgacattaattgacccaatatattgatcaacgaaccaagttaccctagggataacagcgcaatccactttaagagcccctatcgacaagtgggtttacgacctcgatgttggatcagggtatcccggtggtgcagccgctacca
Nymphargus_rosada                   tattacttaatatacacatgcaagtctccgcacccctgtgaaaacgcccttaa-atccccgctagggataaggagccggtatcaggcacaaccaaactgcccaaaacacctagctacgccacacccacaagggaactcagcagtgattaacattgagcataagcgacagcttgactcagttaaagtaaacagagccggcaaatctggtgccagccgccgcggttaccccacgtggctcaaattgacctttgtcggcgtaaagcgtgattaaagttccacctcaattagagtcaaattaaaattaagctgtgacacgcttgtacttaagaagcccatagacgaaagttactccaattcaaccaacttgaacccacgacagctgagacacaaactgggattagataccccactatgcccagccgtaaactttaaattacacccccatcgccagggaactacaagcaaagcttaaaacccaaaggacttgacggtaccccacatccacctagaggagcctgtcctataatcgataccccccgctaaacctcaccatttcttgcccattcagcctgtatacctccgtcgtcagcttaccacgtgagcgcaattcagtgagctcaatgcccatacgccaacacgtcaggtcaaggtgcagcaaatgaaatgggaagagatgggctacactctctaacatagaagacacgaaagactacctatgaaacctggtctaaaggcggatttagaagtaaaaagaaaaaagaatgtcctttttaacccggcactggggtgtgtacacaccgcccgtcaccctcttcaaag-ctaccaaagagtaattaactaaacacagcacgacagaagaggcaagtcgtaacaagatttcatgttaaaactagtaacaagaagaaggacttctcctaaaatgcaagtgtaaaccagacaggacacaccactgacaattaacacccatgagaaaaaagtagtaacttaacaagaaaaccctactacacttgtgttaacctaacaccagagcattacaggaaagatttaaagaaagagaaggaactcggcaaacattagcctcgcctgtttaccaaaaacatcgcctcttga-aaaacataagaggtccagcctgcccagtgaccctgttcaacggccgcggtatcctaaccgtgcgaaggtagcgtaatcacttgttctttaaatgaggactagtatgaacggcaccacgaaggctatactgtctcctctttctaatcagtgaaactaatctccccgtgaagaagcgaggataaatatataagacgagaagaccctatggagctttaaaccacacaacacctgctctaattcaactaacttccagaaaacccc-catctactaatgcaggatgattgccagttttaggttggggtgaccgcggagcacaaaataacctccacattgaaaggagtcccactccttagctaagagccacacctccacgcaccaacaaaatgacattaattgacccaatatattgatcaacgaaccaagttaccctagggataacagcgcaatccactttaagagcccctatcgacaagtgggtttacgacctcgatgttggatcagggtatcccggtggtgcagccgctacca
Nymphargus_siren                    tattacttaatatacacatgcaagtctccgcacccctgtgaaaacgcccttaa-attccccctaggaacaaggagccggtatcaggcacaactaaactgcccaaaacacctagctacgccacacccacaagggaactcagcagtgattaacattgagtataagcgacagcttgactcagttaaagtaaacagagccggcaaatctggtgccagccgccgcggttacaccacgtgactcaaattgacccttatcggcgtaaagcgtgattaaagttccaccccaattagagtcaaactaaaactaagctgtgacacgcttgtacttaagaagcccataaacgaaagttactccaactcaaccaacttgaacccacgacagctgagacacaaactgggattagataccccactatgctcggccgtaaactttaaattacacccctatcgccagggaactacaagcaaagcttaaaacccaaaggacttgacggtaccccacatccacctagaggagcctgtcctataatcgataccccccgctaaacctcaccacttctcgcctactcagcctgtatacctccgtcgtcagcttaccacgtgagcgcaacccagtgagcccaatgcccatacgccaacacgtcaggtcaaggtgcagcaaatgaagtgggaagagatgggctacactctctaacatagaaaatacgaaagactacctatgaaacctagtctaaaggcggatttagaagtaaaaagaaaaaagaatgtcctttttaacccggcactggggtgtgtacacaccgcccgtcaccctcttcaaag-ctatcaaaaagtaaataactaattacagcatgacagaagaggcaagtcgtaacaagatttcatgttaaaactagtaacaagaagaaaaacttctcct-aaatgcaagtgtaaatcagacaggacacaccactgacaattaacactcgtgagcaaaaagtagtaacttaacaagaaaaccctactgcaccgatgttgacctaacaccagagcattacaagaaagatttaaagaaaaagaaggaactcggcaaacattaacctcgcctgtttaccaaaaacatcgcctcttga-aaaacataagaggtccagcctgcccagtgaccctgttcaacggccgcggtatcctaaccgtgcgaaggtagcgtaatcacttgttctttaaataaggactagtatgaacggcaccacgaaggttatactgtctcctctttctaatcagtgaaactaatctccccgtgaagaagcgaggataagtatataagacgagaagaccctatggagctttaaaccacgcaacacctgctctaacctaacc-acttccagaaaacccc-catttacccatgcaggatgattgccagttttaggttggggtgaccgcggagcacaagataacctccacgttgaaaggagccccactccttagccaagagccacacctccccgcatcaacaaaatgacattaattgacccaatatattgaccaacgaaccaagttaccctagggataacagcgcaa--cactttawgagcccc-atcgacaagtgggttta--acctcgatgttggatcagggtatcccggtggtgcagccgctacca
Nymphargus_bejaranoi                tattacttaatatatacatgcaagtttccgcacccctgtgaaaacgcccttaa-attccccctagggaaaaggagccggtatcaggcacaacaaaatcgcccaagacacctagctacgccacacccacaagggaactcagcagtaattaacattgagcataagcgacagcttgactcagttaaagtaaaaagagccggcaaatctggtgccagccgccgcggttacaccacgtggctcaaattgatctctaccggcgtaaagcgtgattaaagttctacctccgttagagtcaaactaaaactaagctgtgacacgcttgtatttgagaagcccaaagacgaaagttactccaatttaaccaacttgaacccacgacaactgagacacaaactgggattagataccccactatgctcagtcgtaaactttaaattacacccctatcgccagggaactacgagcaaagcttaaaacccaaaggacttgacggtaccccacatccacctagaggagcctgtcctataatcgataccccccgctaaacctcaccacttttcgcccattcagcctgtatacctccgtcgtcagcttaccacgtgagcgcaactcagtgagctcaatgcccatacgccaacacgtcaggtcaaggtgcagcaaatgaagtgggaagagatgggctacactctctaacatagaaaatacaaaagactacctatgaaacctagtctgaaggcggatttagaagtaaaaagaaaaaagaatgttctttttaacccggcactggggtgtgtacacaccgcccgtcaccctcttcaagg-ccatctaaaagtaaataaccaaccattgcacaacagaagaggcaagtcgtaacaaaattttatgttaaaactagtaacaagaagaagaacttctcct-atatgcaagtgtaaatcagacaggacatcccactgacaattagcaccaatgaatgtaaagcagcaacctaacaagaaaacccttctacacctgtgttaacctaacaccagagcattacaagaaagatttaaagaaagagaaggaactcggcaaataataaccccgcctgtttaccaaaaacatcgcctcttga-aaaacataagaggtccagcctgcccagtgaccctgttcaacggccgcggtatcctaaccgtgcgaaggtagcgtaatcacttgttctttaaatgaggactagtatgaacggccccacgaaggttatactgtctcctctttctaatcagtgaaactaatctccccgtgaagaagcggggatgaatatataagacgagaagaccctatggagctttaaaccacacaacacctgctttcaacttaactacttccagaaaaaccc-cctttatccccgcagaatgattgtcagttttaggttggggtgaccgcggagcacaaaataacctccacattgaaaggaa-cccactccttagctaagagccacgcctccacgcatcaataaaatgacattaattgacccaatgtattgatcaacgaaccaagttaccctagggataacagcgcaatccactttaagagcccctatcgacaagtgggtttacgacctcgatgttggatcagggtgtcccggtggtgcagccgctacca
Nymphargus_ocellatus                tattacttaatatatacatgcaagtctccgcacccctgtgaaaacgcccttaa-atcccccctagggataaggagccggtatcaggcacaacaaaactgcccaagacacctagctacgccacacccacaagggaactcagcagtgattaacattgagcataagcgacagcttgactcagttaaagtaaaaagagccggcaaatctggtgccagccgccgcggttacaccacgtggctcaaattgatctttaccggcgtaaagcgtgattaaagttctacccccattagagtcaaactaaaactaagctgtgacacgcttgtatttaagaagcccagagacgaaagttactccaatttaaccaacttgaacccacgacaactgaaacacaaactgggattagataccccactatgctcagtcgtaaactttaaattacacccatatcgccagggaactacgagcaaagcttaaaacccaaaggacttgacggtaccccacatccacctagaggagcctgtcctataatcgataccccccgctaaacctcaccacttcttgcccattcagcctgtatacctccgtcgtcagcttaccacgtgagcgcaacccagtgagctcaatgcccatacgccaacacgtcaggtcaaggtgcagcaaatgaagtgggaagagatgggctacactctctaacatagaagacacggaagactacctatgaaacctagtctaaaggcggatttagaagtaaaaagaaaaaagaatgttctttttaacccggcactggggtgtgtacacaccgcccgtcaccctcttcaatg-ccatcaaaaagtaaataactaaccattgcacaacagaagaggcaagtcgtaacaaaattttatgttaaaactagtaacaagaagaagaacttctcct-acatgcaagtgtaagtcagacaggacaccccactgacaattaacaccaatgaacgtaaagcagcaacctaacaagaaaacccttctacacctatgttaacctaacaccagagcattacaagaaagatttaaagaaagagaaggaactcggcaaataataacctcgcctgtttaccaaaaacatcgcctcttga-aaaatataagaggtccagcctgcccagtgaccctgttcaacggccgcggtatcctaaccgtgcgaaggtagcgtaatcacttgttctttaaatgaggactagtatgaacggcaccacgaaggttacactgtctcctttttctaatcagtgaaactaatctccccgtgaagaagcgggaatgaatatataagacgagaagaccctatggagctttaaaccacacaacatctgcttttaacctaactacttccagaaaaacct-cctttacccctgcagaatgattgccagttttaggttggggtgaccgcggagcacaaaataacctccacattgaaaggaa-cccactccttagccaagagccacgcctccacgcatcaataaaatgacattaattgacccaatatattgatcaacgaaccaagttaccctagggataacagcgcaatccactttaagagcccctatcgacaagtgggtttacgacctcgatgttggatcagggtgtcccggtggtgcagccgctacca
Nymphargus_posadae                  tattacttaatatatacatgcaagtctccgcacccctgtgaaaacgcccttaa-atcccccctagggataaggagccggtatcaggcacaacaaaactgcccaaaacacctagctacgccacacccacaagggaactcagcagtgattaacattgagcataagcgacagcttgactcagttaaagtaaaaagagccggcaaatctggtgccagccgccgcggttacaccacgtggctcaaattgatctttaccggcgtaaagcgtgattaaagttctacccccattagagtcaaactaaaactaagctgtgacacgcttgtatttaagaagcccagagacgaaagttactccaatttaaccaacttgaacccacgacaactgaaacacaaactgggattagataccccactatgctcagtcgtaaactttaaattacatccacatcgccagggaactacgagcaaagcttaaaacccaaaggacttgacggtaccccacatccacctagaggagcctgtcctataatcgataccccccgctaaacctcaccacttcttgtccattcagcctgtatacctccgtcgtcagcttaccacgtgagcgcaactcagtgagctcaatgcccatacgccaacacgtcaggtcaaggtgcagcaaatgaagtgggaagagatgggctacactctctaacatagaaaacacggaagactacctatgaaacctagtctaaaggcggatttagaagtaaaaagaaaaaagaatgttctttttaacttggcactggggtgtgtacacaccgcccgtcaccctcttcaaag-ccatcaaaaagtaaataactaactattgcacaacagaagaggcaagtcgtaac-aaattttatgttaaaactagtaacaagaagaagaacttctcct-acatgcaagtgtaagtcagacaggacaccccactgacaattaacaccaatgaacgtaaagcagcaacctaacaagaaaacccttctacacctatgttaacctaacaccagagcattacaagaaagatttaaagaaaaagaaggaactcggcaaataataacctcgcctgtttaccaaaaacatcgcctcttga-aaaatataagaggtccagcctgcccagtgaccctgttcaacggccgcggtatcctaaccgtgcgaaggtagcgtaatcacttgttctttaaatgaggactagtatgaacggcaccacgaaggttacactgtctcctctttctaatcagtgaaactaatctccccgtgaagaagcgggaataaacatataagacgagaagaccctatggagctttaaaccacacaacacctgcttttaacctaactacttccagaaaaacct-cctttacccctgcagaatgattgccagttttaggttggggtgaccgcggagcacaaaataacctccacattgaaaggaa-cccactccttagccaagagccacgcctccacgcatcagtaaaatgacattaattgacccaatatattgatcaacgaaccaagttaccctagggataacagcgcaatccactttaagagcccctatcgac----------------------------------------------------------
Nymphargus_pluvialis                tattacttaatatatacatgcaagtctccgcacccctgtgaaaacgcccttaa-atcccccctagggataaggagccggtatcaggcacaacaaaactgcccaagacacctagctacgccacacccacaagggaactcagcagtgattaacattgagcataagcgacagcttgactcagttaaagtaaaaagagccggcgaatctggtgccagccgccgcggttacaccacgtggctcaaattgatctttaccggcgtaaagcgtgattaaagttctacccccattagagtcaaactaaaactaagctgtgacacgcttgtatttaagaagcccagagacgaaagttactcc-atttaaccaacttgaacccacgacaactgaaacacaaactgggattagataccccactatgctcagtcgtaaactttaaattacacccatatcgccagggaactacgagcaaagcttaaaacccaaaggacttgacggtaccccacatccacctagaggagcctgtcctataatcgataccccccgctaaacctcaccacttcttgcccattcagcctgtatacctccgtcgtcagcttaccacgtgagcgcaactcagtgagcttaatgcccatacgccaacacgtcaggtcaaggtgcagcaaatgaagtgggaagagatgggctacactctctwacatagaaaacacagaagactacctatgaaacctagtctaaaggcggatttagaagtaaaaagaaaaaagaatgttctttttaacccggcactggggtgtgtacacaccgcccgtcaccctcttcaatg-ccatcaaaaagtaaataactaaccattgcacaacagaagaggcaagtcgtaacaaaattttatgttaaaactagtaacaagaagaagaacttctcct-acatgcaagtgtaagtcagacaggacaccccactgacaattaacaccaatgaacgtaaagcagcaacctaacaagaaaacccttctacacctatgttaacctaacactagagcattacaagaaagatttaaagaaagagaaggaactcggcaaataataacctcgcctgtttaccaaaaacatcgcctcttga-aaaatataagaggtccagcctgcccagtgaccctgttcaacggccgcggtatcctaaccgtgcgaaggtagcgtaatcacttgttctttaaatgaggactagtatgaacggcgccacgaaggttacactgtctcctctttctaatcagtgaaactaatctccccgtgaagaagcgggaataaacgtataagacgagaagaccctatggagctttaaaccacgcaacacctgcttttaacctaaccacttccagaaaaacct-cctttacccctgcagaatgattgccagttttaggttggggtgaccgcggagcacaaaataacctccacattgaaaggaa-cccactccttagcc-agagccacgcctccacgcatcagtaaaatgacattaattgacccaatttattgatcaacgaaccaagttaccctagggataacagcgcaatccactttagag--ccccatcgacaagtgggtttccgacc------------------------------------------
Nymphargus_mixomaculatus            --------------------------------------------------------------------------------------------------------------------------------------------------------------------------------------------------------------------------------------------------------------------------------------cccccgttagagtcaaactaaaactaagctgtgacacgcttgtatttaagaagcccaaaaacgaaagttactccaatttgaccaacttgaatccacgacaactgagacacaaactgggattagataccccactatgctcagtcgtaaactttaaattacacccctatcgcccgggaactacgagcaaagcttaaaacccaaaggacttgacggtaccccacatccacctagaggagcctgtcctgcaatcgataccccccgctaaacctcaccacttcttgcccattcagcctgtatacctccgtcgtcagcttaccacgtgagcgcaactcagtgagcttaatgcccatacgccaacacgtcaggtcaaggtgcagcaaatgaagtgggaagagatgggctacactctctaacatagaaaacacggaagactacctatgaaacctagtctaaaggcggatttagaagtaaaaagaaaaaagaatgttctttttaacccggcactggggtgtgtacacaccgcccgtcaccctcttcaaag-ctatcaaaaagtaaataactaactattgcacaacagaagaggcaagtcgtaacaaaattttatgttaaaaccagtaacaagaagtag-acttctcct-atatgcaagtgt-aatcagacaggacactccactgacaattaacaccaatgaatgtaaagcagcaacttaacaagaaaacctt-ctacacctatgttaacctaacaccagagcattacaagaaagatttaaagaaagagaaggaactcggcaaatattaacctcgcctgtttaccaaaaacatcgcctcttga-aaaatataagaggtccagcctgcccagtgaccctgttcaacggccgcggtatcctaaccgtgcgaaggtagcgtaatcacttgttctttaaatgaggactagtatgaacggcaccacgaaggttatactgtctcctctttccaatcagtgaaactaatctccccgtgaagaagcgaggataaatatataagacgagaagaccctatggagctttaaaccacacaacacctgctttaatttaattaacttccagaaaaacct-cctttacccctgcagaatgattgccagttttaggttggggtgaccgcggagcacaaaataacctccacattgaaaggaa-cctactcctta-tcaagagccacgcctccacgctccaataaaatgacattaattgacccaatatattgatcaacgaaccaagttaccctagggataacagcgcaatccactttaagagcccctatcgacaagtgggtttacgacctcgatgttggatcagggtgtcccggtggtgcagccgctacca
Centrolene_aff_buckleyi_MAR_371     tattacttaatatacacatgcaagtctccgcacccctgtgaaaacgcccttacaatccccattagggatgaggagctggtatcaggcacaaccaaactgcccaaaacacctagctacgccacacccacaagggaactcagcagtgattaacattgaacataagcgacagcttgactcagttaaagtaaaaagagccggcaaatctggtgccagccgccgcggttacaccacgtggctcaaattgatttccatcggcgtaaagcgtgattaaagtcccaaccccattggagtcaaactaaaactaagctgtgacacgcttgtacttaagaagcccagagacgaaagttactccaatacaacctacttgaacccacgacagctgagccacaaactgggattagataccccactatgcccagccgtaaactttaaattacacccatatcgcccgggaactacgagcaaagcttaaaacccaaaggacttgacggtaccccacatccacctagaggagcctgtcctacaatcgataccccccgctaaacctcaccacttctcgcccactcagcctgtatacctccgtcgtcagcttaccacgtgagcgcaactcagtgagctcaatgcccatacgccaacacgtcaggtcaaggtgcagcaaatgaactgggaagagatgggctacactctctaatatagaaaacacggaagactacttatgaaacctagtctaaaggcggatttagaagtaaaaagaaaaaagaatgttctttttaacttggcactggggtgtgtacacaccgcccgtcaccctcttcaaag-cccccagaaagtaaataactaactaacgcaatacagaagaggcaagtcgtaacaagattttatgttaaaactagtaacaagaagaagaacttctcctacgatgcaagtgtaaatcagacaggacaccccgctgataattaacaccagtgaacaaaaagtagcaactcaacaagaaaaccctactacacccatgttaacctaacaccagagcatcacaggaaagattaaaagaaagaaaaggaactcggcaaatattaacctcgcctgtttaccaaaaacatcgcctcttgataaaatataagaggtccagcctgcccagtgactctgttcaacggccgcggtatcctaaccgtgcgaaggtagcgtaatcacttgttctttaaatgaggactagtatgaatggcaccacgaaggttatactgtctcttctttccaatcagtgaaactaatctccccgtgaagaagcgaggatnaaaatataagacgagaagaccctatggagctttaaaccacgcaacacctgctttgacttaactaaatttcagaaaaccccntctttaccccagcagaatgattgccagttttaggttggggtgaccgcggagcaaaaaacaacctccacattgaaagggcatctaccccttagccaagagctacacctccacgcaccaataaaatgacattaattgacccaatatattgatcaacgaaccaagttaccctagggataacagcgcaatccacttcaagagcccctatcgacaagtgggtttacgacctcgatgttggatcagggtatcccggtggtgcagccgctacca
Centrolene_sp_Yanayacu_Q_25744      -attacttaatatacacatgcaagtctccgcacccctgtgaaaacgcccttacaatccccattagggataaggagctggtatcaggcacaaccaaactgcccaaaacacctagctacgccacacccacaagggaactcagcagtgattaacattgaacataagcgacagcttgactcagttaaagtaaaaagagccggcaaatctggtgccagccgccgcggttacaccacgtggctcaaattgatttccatcggcgtaaagcgtgattaaagtcccaaccccattggagtcaaactaaaactaagctgtgacacgcttgtacttaagaagcccagagacgaaagttactccaatacaacctacttgaacccacgacagctgagccacaaactgggattagataccccactatgcccagccgtaaactttaaattacacccatatcgcccgggaactacgagcaaagcttaaaacccaaaggacttgacggtaccccacatccacctagaggagcctgtcctataatcgataccccccgctaaacctcaccacttctcgcccactcagcctgtatacctccgtcgtcagcttaccacgtgagcgcaactcagtgagctcaatgcccatacgccaacacgtcaggtcaaggtgcagcaaatgaagtgggaagagatgggctacactctctaatatagaaaacacggaagactacttatgaaacctagtctaaaggcggatttagaagtaaaaagaaaaaagaatgttctttttaacttggcactggggtgtgtacacaccgcccgtcaccctcttcaaagcccctcagaaagtaaataactaactaacgcaacacagaagaggcaagtcgtaacaagattttatgttaaaactagtaacaagaagaagaacttctcctacgatgcaagtgtaaatcagacaggacaccccgctgataattaacaccaatgaacnaaaagtagcaactcaacaagaaaaccctactactcccatgttaacctaacaccagagcatcacaggaaagattaaaagaaagaaaaggaactcggcaaatattaacctcgcctgtttaccaaaaacatcgcctcttgataaaatataagaggtccagcctgcccagtgactctgttcaacggccgcggtatcctaaccgtgcgaaggtagcgtaatcacttgttctttaaatgaggactagtatgaatggcaccacgaaggttatactgtctcttctttccaatcagtgaaactaatctccccgtgaagaagcgaggataaaaatataagacgagaagaccctatggagctttaaaccacgcaacacctgctttaacttaactaaatttcagaaaaccccntctttatcccagcagaatgattgccagttttaggttggggtgaccgcggagcaaaaaacaacctccacattgaaagggcacctaccccttagccaagagccacacctccacgcaccaataaaatgacattaattgacccaatatattgaccaacgaaccaagttaccctagggataacagcgcaatccacttcaagagcccctatcgacaagtgggtttacgacctcgatgttggatcagggtatcccggtggtgcagccgctacca
Centrolene_sp_Yanayacu_Q_25746      tattacttaatatacacatgcaagtctccgcacccctgtgaaaacgcccttacaatccccattagggataaggagctggtatcaggcacaaccaaactgcccaaaacacctagctacgccacacccacaagggaactcagcagtgattaacattgaacataagcgacagcttgactcagttaaagtaaaaagagccggcaaatctggtgccagccgccgcggttacaccacgtggctcaaattgatttccatcggcgtaaagcgtgattaaagtcccaaccccattggagtcaaactaaaactaagctgtgacacgcttgtacttaagaagcccagagacgaaagttactccaatacaacctacttgaacccacgacagctgagccacaaactgggattagataccccactatgcccagccgtaaactttaaattacacccatatcgcccgggaactacgagcaaagcttaaaacccaaaggacttgacggtaccccacatccacctagaggagcctgtcctataatcgataccccccgctaaacctcaccacttctcgcccactcagcctgtatacctccgtcgtcagcttaccacgtgagcgcaactcagtgagctcaatgcccatacgccaacacgtcaggtcaaggtgcagcaaatgaagtgggaagagatgggctacactctctaatatagaaaacacggaagactacttatgaaacctagtctaaaggcggatttagaagtaaaaagaaaaaagaatgttctttttaacttggcactggggtgtgtacacaccgcccgtcaccctcttcaaagcccctcagaaagtaaataactaactaacgcaacacagaagaggcaagtcgtaacaagattttatgttaaaactagtaacaagaagaagaacttctcctacgatgcaagtgtaaatcagacaggacaccccgctgataattaacaccaatgaacnaaaagtagcaactcaacaagaaaaccctactactcccatgttaacctaacaccagagcatcacaggaaagattaaaagaaagaaaaggaactcggcaaatattaacctcgcctgtttaccaaaaacatcgcctcttgataaaatataagaggtccagcctgcccagtgactctgttcaacggccgcggtatcctaaccgtgcgaaggtagcgtaatcacttgttctttaaatgaggactagtatgaatggcaccacgaaggttatactgtctcttctttccaatcagtgaaactaatctccccgtgaagaagcgaggataaaaatataagacgagaagaccctatggagctttaaaccacgcaacacctgctttaacttaactaaatttcagaaaaccccntctttatcccagcagaatgattgccagttttaggttggggtgaccgcggagcaaaaaacaacctccacattgaaagggcacctaccccttagccaagagccacacctccacgcaccaataaaatgacattaattgacccaatatattgaccaacgaaccaagttaccctagggataacagcgcaatccacttcaagagcccctatcgacaagtgggtttacgacctcgatgttggatcagggtatcccggtggtgcagccgctacca
Centrolene_sp_Yanayacu_Q_25745      tattacttaatatacacatgcaagtctccgcacccctgtgaaaacgcccttacaatccccattagggataaggagctggtatcaggcacaaccaaactgcccaaaacacctagctacgccacacccacaagggaactcagcagtgattaacattgaacataagcgacagcttgactcagttaaagtaaaaagagccggcaaatctggtgccagccgccgcggttacaccacgtggctcaaattgatttccatcggcgtaaagcgtgattaaagtcccaaccccattggagtcaaactaaaactaagctgtgacacgcttgtacttaagaagcccagagacgaaagttactccaatacaacctacttgaacccacgacagctgagccacaaactgggattagataccccactatgcccagccgtaaactttaaattacacccatatcgcccgggaactacgagcaaagcttaaaacccaaaggacttgacggtaccccacatccacctagaggagcctgtcctataatcgataccccccgctaaacctcaccacttctcgcccactcagcctgtatacctccgtcgtcagcttaccacgtgagcgcaactcagtgagctcaatgcccatacgccaacacgtcaggtcaaggtgcagcaaatgaagtgggaagagatgggctacactctctaatatagaaaacacggaagactacttatgaaacctagtctaaaggcggatttagaagtaaaaagaaaaaagaatgttctttttaacttggcactggggtgtgtacacaccgcccgtcaccctcttcaaagcccctcagaaagtaaataactaactaacgcaacacagaagaggcaagtcgtaacaagattttatgttaaaactagtaacaagaagaagaacttctcctacgatgcaagtgtaaatcagacaggacaccccgctgataattaacaccaatgaacnaaaagtagcaactcaacaagaaaaccctactattcccatgttaacctaacaccagagcatcacaggaaagattaaaagaaagaaaaggaactcggcaaatattaacctcgcctgtttaccaaaaacatcgcctcttgataaaatataagaggtccagcctgcccagtgactctgttcaacggccgcggtatcctaaccgtgcgaaggtagcgtaatcacttgttctttaaatgaggactagtatgaatggcaccacgaaggttatactgtctcttctttccaatcagtgaaactaatctccccgtgaagaagcgaggataaaaatataagacgagaagaccctatggagctttaaaccacgcaacacctgctttaacttaactaaatttcagaaaaccccntctttatcccagcagaatgattgccagttttaggttggggtgaccgcggagcaaaaaacaacctccacattgaaagggcacctaccccttagccaagagccacacctccacgcaccaataaaatgacattaattgacccaatatattgaccaacgaaccaagttaccctagggataacagcgcaatccacttcaagagcccctatcgacaagtgggtttacgacctcgatgttggatcagggtatcccggtggtgcagccgctacca
Centrolene_venezuelense             tattacttaatatacacatgcaagtctccgcacccctgtgaaaacgcccttacaatccccattagggataaggagctggtatcaggcacaaccaaactgcccaaaacacctagctacgccacacccacaagggaactcagcagtgattaacattgaacataagcgacagcttgactcagttaaagtaaaaagagccggcaaatctggtgccagccgccgcggttacaccacgtggctcaaattgatttccatcggcgtaaagcgtgattaaagtcccaacccccttggagtcaaactaaaactaagctgtgacacgcttgtacttaagaagcccagagacgaaagttactccaatacaacctacttgaacccacgacagctgagccacaaactgggattagataccccactatgcccagccgtaaactttaaattacacccatatcgcccgggaactacgagcaaagcttaaaacccaaaggacttgacggtaccccacatccacctagaggagcctgtcctataatcgataccccccgctaaacctcaccacttctcgcccactcagcctgtatacctccgtcgtcagcttaccacgtgagcgcaactcagtgagctcaatgcccatacgccaacacgtcaggtcaaggtgcagcaaatgaagtgggaagagatgggctacactctctaatatagaaaacacggaagactacttatgaaacctagtctaaaggcggatttagaagtaaaaagaaaaaagaatgttctttttaacttggcactggggtgtgtacacaccgcccgtcaccctcttcaaagccccccagaaagtaaataactaactaacgcaacacagaagaggcaagtcgtaacaagattttatgttaaaactagtaacaagaagaagaacttctcctacgatgcaagtgtaaatcagacaggacaccccgctgataattaacaccaatgagcaaaaagtagcaactcaacaagaaaaccctactatacccatgttaacctaacaccagagcatcacaggaaagattaaaagaaagaaaaggaactcggcaaatattaacctcgcctgtttaccaaaaacatcgcctcttgataaaatataagaggtccagcctgcccagtgactctgttcaacggccgcggtatcctaaccgtgcgaaggtagcgtaatcacttgttctttaaatgaggactagtatgaatggcaccacgaaggttatactgtctcttctttccaatcagtgaaactaatctccccgtgaagaagcgaggataaaaatataagacgagaagaccctatggagctttaaaccacgcaacacctgctttgacttaactaaatttcagaaaaccccntctttaccccagcagaatgattgccagttttaggttggggtgaccgcggagcaaaaaacaacctccacattgaaagggcacctaccccttagccaagagccacacctccacgcaccaataaaatgacattaattgacccaatatattgatcaacgaaccaagttaccctagggataacagcgcaatccacttcaagagcccctatnnnnnnnnnnnnnnnnnnnnnnnnnnnnnnnnnnnnnnnnnnnnnnnnnnnnnnnnnnnnnn
Centrolene_venezuelense_EBRG_5244   tattacttaatatacacatgcaagtctccgcacccctgtgaaaacgcccttacaatccccattagggataaggagctggtatcaggcacaaccaaactgcccaaaacacctagctacgccacacccacaagggaactcagcagtgattaacattgaacataagcgacagcttgactcagttaaagtaaaaagagccggcaaatctggtgccagccgccgcggttacaccacgtggctcaaattgatttccatcggcgtaaagcgtgattaaagtcccaacccccttggagtcaaactaaaactaagctgtgacacgcttgtacttaagaagcccagagacgaaagttactccaatacaacctacttgaacccacgacagctgagccacaaactgggattagataccccactatgcccagccgtaaactttaaattacacccatatcgcccgggaactacgagcaaagcttaaaacccaaaggacttgacggtaccccacatccacctagaggagcctgtcctataatcgataccccccgctaaacctcaccacttctcgcccactcagcctgtatacctccgtcgtcagcttaccacgtgagcgcaactcagtgagctcaatgcccatacgccaacacgtcaggtcaaggtgcagcaaatgaagtgggaagagatgggctacactctctaatatagaaaacacggaagactacttatgaaacctagtctaaaggcggatttagaagtaaaaagaaaaaagaatgttctttttaacttggcactggggtgtgtacacaccgcccgtcaccctcttcaaagccccccagaaagtaaataactaactaacgcaacacagaagaggcaagtcgtaac-annnnnnnnnnnnnnnnnnnnnnnnnnnnnnnnnnnnnnnnnnnnnnnnnnnnnnnnnnnnnnnnnnnnnnnnnnnnnnnnnnnnnnnnnnnnnnnnnnnnnnnnnnnnnnnnnnnnnnnnnnnnnnnnnnnnnnnnnnnnnnnnnnnnnnnnnnnnnnnnnnnnnnnnnnnnnnnnnnnnnnnnnnnnnnnnnnnnnnnnnnnnnnnnnnnnnnnnnnnnnnnnnnnnnnnnnnnnnnnnnnnnnnnnnnnnnagcctgcccagtgactctgttcaacggccgcggtatcctaaccgtgcgaaggtagcgtaatcacttgttctttaaatgaggactagtatgaatggcaccacgaaggttatactgtctcttctttccaatcagtgaaactaatctccccgtgaagaagcgaggataaaaatataagacgagaagaccctatggagctttaaaccacgcaacacctgctttgacttaactaaatttcagaaaaccccntctttaccccagcagaatgattgccagttttaggttggggtgaccgcggagcaaaaaacaacctccacattgaaagggcacctaccccttagccaagagccacacctccacgcaccaataaaatgacattaattgacccaatatattgatcaacgaaccaagttaccctagggataacagcgcaatccacttcaagagcccctatnnnnnnnnnnnnnnnnnnnnnnnnnnnnnnnnnnnnnnnnnnnnnnnnnnnnnnnnnnnnnn
Centrolene_sabini                   ----------------------------------------------------------------------------------------------------------------------------------------------------------------------------------------------------------------------------------------------------------------------------------------------------------------------------------------------------------------------------------------------------------------------------------------------------------------------------------------------------------------------------------------------------------------------------------------------------------------------------------------------------------------------------------------------------------------------------------------------------------------------------------------------------------------------------------------------------------------------------------------------------------nnnnnnnnnnnnnnnnnnnnnnnnnnnnnnnnnnnnnnnnnnnnnnnnnnnnnnnnnnnnnnnnnnnnnnnnnnnnnnnnnnnnnnnnnnnnnnnnnnnnnnnnnnnnnnnnnnnnnnnnnnnnnnnnnnnnnnnnnnnnnnnnnnnnnnnnnnnnnnnnnnnnnnnnnnnnnnnnnnnnnnnnnnnnnnnnnnnnnnnnnnnnnnnnnnnnnnnnnnnnnnnnnnnnnnnnnnnnnnnnnnnnnnnnnnnnnnagcctgcccagtgactctgttcaacggccgcggtatcctaaccgtgcgaaggtagcgtaatcacttgttctttaaatgaggactagtatgaatggcaccacgaaggttatactgtctcttctttccaatcagtgaaactaatctccccgtgaagaagcgaggatgtaaatataagacgagaagaccctatggagctttaaaccacgcaacacctgctttgacttaactaaatttcagaaaaccccntctccaccccagcagaatgattgccagttttaggttggggtgaccgcggagcaaaaaacaacctccacattgaaagggcacctacccnttagccaagagccacacctccacgcaccaataaaatgacattaattgacccaatatattgatcaacgaaccaagttaccctagggataacagcgcaatccacttcaagagcccctatcgacaagtgggtttacgacctcgatgttggatcagggtatcccggtggtgcagccgctacca
Centrolene_sabini_MUSM_28018        ----------------------------------------------------------------------------------------------------------------------------------------------------------------------------------------------------------------------------------------------------------------------------------------------------------------------------------------------------------------------------------------------------------------------------------------------------------------------------------------------------------------------------------------------------------------------------------------------------------------------------------------------------------------------------------------------------------------------------------------------------------------------------------------------------------------------------------------------------------------------------------------------------------nnnnnnnnnnnnnnnnnnnnnnnnnnnnnnnnnnnnnnnnnnnnnnnnnnnnnnnnnnnnnnnnnnnnnnnnnnnnnnnnnnnnnnnnnnnnnnnnnnnnnnnnnnnnnnnnnnnnnnnnnnnnnnnnnnnnnnnnnnnnnnnnnnnnnnnnnnnnnnnnnnnnnnnnnnnnnnnnnnnnnnnnnnnnnnnnnnnnnnnnnnnnnnnnnnnnnnnnnnnnnnnnnnnnnnnnnnnnnnnnnnnnnnnnnnnnnnagcctgcccagtgactctgttcaacggccgcggtatcctaaccgtgcgaaggtagcgtaatcacttgttctttaaatgaggactagtatgaatggcaccacgaaggttatactgtctcttctttccaatcagtgaaactaatctccccgtgaagaagcgaggatgtaaatataagacgagaagaccctatggagctttaaaccacgcaacacctgctttgacttaactaaatttcagaaaaccccntctccaccccagcagaatgattgccagttttaggttggggtgaccgcggagcaaaaaacaacctccacattgaaagggcacctacccnttagccaagagccacacctccacgcaccaataaaatgacattaattgacccaatatattgatcaacgaaccaagttaccctagggataacagcgcaatccacttcaagagcccctatcgacaagtgggtttacgacctcgatgttggatcagggtatcccggtggtgcagccgctacca
Centrolene_sp_MRy_547               tattacttaatatacacatgcaagtctccgcacccctgtgaaaacgcccttacaatccccgttagggataaggagctggtatcaggcacaaccaaactgcccaaaacacctagctacgccacacccacaagggaactcagcagtgattaacattgaacataagcgacagcttgactcagtcaaagtaaaaagagccggcaaatctggtgccagccgccgcggttacaccacgtggctcaaattgatttccatcggcgtaaagcgtgattaaagtcccaaccccactggagtcaaactaaaactaagctgtgacacgcttgtacttaagaagcccagagacgaaagttactccaatacaaactacttgaacccacgacagctgagccacaaactgggattagataccccactatgcccagccgtaaactttaaattacatccatatcgcccgggaactacgagcaaagcttaaaacccaaaggacttgacggtaccccacatccacctagaggagcctgtcctatgatcgataccccccgctaaacctcaccacttctcgcccactcagcctgtatacctccgtcgtcagcttaccacgtgagcgcaactcagtgagctcaatgcccatacgccaacacgtcaggtcaaggtgcagcaaatgaagtgggaagagatgggctacactctctaatatagaaaacacagaagactacttatgaaacctagtctaaaggcggatttagaagtaaaaagaaaaaagaatgttctttttaactcggcactggggtgtgtacacaccgcccgtcaccctcttcaaagcccctcagaaagtaaataactaactaacgcaacacagaagaggcaagtcgtaacaagattttatgttaaaactagtaacaagaagaagaacttctccaacgatgcaagtgtagatcagacaggacaccccactgataattaacaccaatgaacaaaaagtagcaactcgacaagaaaaccctactacacccatgttaatctaacaccagggcatcacaggaaagattaaaagaaagaaaaggaactcggcaaatattaacctcgcctgtttaccaaaaacatcgcctcttgataaaatataagaggtccagcctgcccagtgactctgttcaacggccgcggtatcctaaccgtgcgaaggtagcgtaatcacttgttctttaaatgaggactagtatgaatggcaccacgaaggttatactgtctcttctttccaatcagtgaaactaatctccccgtgaagaagcgaggatgtaaatataagacgagaagaccctatggagctttaaaccacgcaacacctgctttgacttaactaaatttcagaaaaccccctctccaccccagcagaatgattgccagttttaggttggggtgaccgcggagcaaaaaacaacctccacattgaaagagcacctgncccttagccaagagccacacctccacgcaccaataaaatgacattaattgacccaatatattgatcaacgaaccaagttaccctagggataacagcgcaatccacttcaagagcccctatcgacaagtgggtttacgacctcgatgttggatcagggtatcccggtggtgcagccgctacca
Centrolene_sp_MRy_548               tattacttaatatacacatgcaagtctccgcacccctgtgaaaacgcccttacaatccccgttagggataaggagctggtatcaggcacaaccaaactgcccaaaacacctagctacgccacacccacaagggaactcagcagtgattaacattgaacataagcgacagcttgactcagtcaaagtaaaaagagccggcaaatctggtgccagccgccgcggttacaccacgtggctcaaattgatttccatcggcgtaaagcgtgattaaagtcccaaccccactggagtcaaactaaaactaagctgtgacacgcttgtacttaagaagcccagagacgaaagttactccaatacaaactacttgaacccacgacagctgagccacaaactgggattagataccccactatgcccagccgtaaactttaaattacatccatatcgcccgggaactacgagcaaagcttaaaacccaaaggacttgacggtaccccacatccacctagaggagcctgtcctatgatcgataccccccgctaaacctcaccacttctcgcccactcagcctgtatacctccgtcgtcagcttaccacgtgagcgcaactcagtgagctcaatgcccatacgccaacacgtcaggtcaaggtgcagcaaatgaagtgggaagagatgggctacactctctaatatagaaaacacagaagactacttatgaaacctagtctaaaggcggatttagaagtaaaaagaaaaaagaatgttctttttaactcggcactggggtgtgtacacaccgcccgtcaccctcttcaaagcccctcagaaagtaaataactaactaacgcaacacagaagaggcaagtcgtaacaagattttatgttaaaactagtaacaagaagaagaacttctccaacgatgcaagtgtagatcagacaggacaccccactgataattaacaccaatgaacaaaaagtagcaactcgacaagaaaaccctactacacccatgttaatctaacaccagggcatcacaggaaagattaaaagaaagaaaaggaactcggcaaatattaacctcgcctgtttaccaaaaacatcgcctcttgataaaatataagaggtccagcctgcccagtgactctgttcaacggccgcggtatcctaaccgtgcgaaggtagcgtaatcacttgttctttaaatgaggactagtatgaatggcaccacgaaggttatactgtctcttctttccaatcagtgaaactaatctccccgtgaagaagcgaggatgtaaatataagacgagaagaccctatggagctttaaaccacgcaacacctgctttgacttaactaaatttcagaaaaccccctctccaccccagcagaatgattgccagttttaggttggggtgaccgcggagcaaaaaacaacctccacattgaaagagcacctgncccttagccaagagccacacctccacgcaccaataaaatgacattaattgacccaatatattgatcaacgaaccaagttaccctagggataacagcgcaatccacttcaagagcccctatcgacaagtgggtttacgacctcgatgttggatcagggtatcccggtggtgcagccgctacca
Centrolene_buckleyi_KU_178031       ------------------------------cacccctgtgaaaacgcccttacaatccccattagggacaaggagctggtatcaggcacaaccaaactgcccaagacacctagctacgccacacccacaagggaattcagcagtgattaacattgaacataagcgacagcttgactcagttaaagtaaaaagagccggc-aatctggtgccagccgccgcggttacaccacgtggctcaaattgatttccatcggcgtaaagcgtgattaaagtcccaaccccactggagtcaaactaaaactaagctgtgacacgcttgtacctaagaagcccaaagacgaaagttactccaatacaacccgcttgaacccacgacagctgagtcacaaactgggattagataccccactatgctcagccgtaaactttaaattacatccatatcgccagggaactacgagcaaagcttaaaacccaaaggacttgacggtaccccacatccacctagaggagcctgtcctacaatcgataccccccgctaaacctcaccacttctcgcctactcagcctgtatacctccgtcgtcagcttaccacgtgagcgcaattcagtgagctcaatgcccatacgccaacacgtcaggtcaaggtgcagcaaatgaagtgggaagagatgggctacactctctaacatagaaaacacggaagactacttatgaaacctagtctaaaggcggatttagaagtaaaaagaaaaaagaatgttctttttaactcggcactggggtgtgtacacaccgcccgtcaccctcttcaaagcccatcagaaagtaaataactaactagcgcaacatagaagaggcaagtcgtaacaagattttatgttaaaactagtaacaagaagaagaacttctcctacgatgcaagtgtaaatcagataggacaccccactgataattaacaccaatgaacaaaaagtagcaactcaacaagaaaaccctactatacccatgttaacctaacaccagggcatcccaggaaagattaaaagaaagaaaaggaactcggcaaatattaacctcgcctgtttaccaaaaacatcgcctcttgatataatataagaggtccagcctgcccagtgactctgttcaacggccgcggtatcctaaccgtgcgaaggtagcgtaatcacttgttctttaaatgaggactagtatgaatggcaccacgaaggttatactgtctcttctttccaatcagtgaaactaatctccccgtgaagaagcgaggatgaaaatataagacgagaagaccctatggagctttaaaccacgcaacacctgctttaacccaactaaatttcagaaaaccccntcttcaccccagcagaatgattgccagttttaggttggggtgaccgcggagcaaaaaacaacctccacattgaaagggcacctaccccttagccaagagccacgcctccacgcaccaataaaatgacattaattgacccaatatattgatcaacgaaccaagttaccctagggataacagcgcaatccacttcaagagcccctatcgacnagtgggtttacgacctcgatgttggatcagggtatcccggtggtgcagccgctacca
Centrolene_buckleyi_MZUTI_763       tattacttaatgtacacatgcaagtctccgcacccctgtgaaaacgcccttacgatccccattagggacaaggagctggtatcaggcacaaccaaactgcccaagacacctagctacgccacacccacaagggaattcagcagtgattaacattgaacataagcgacagcttgactcagttaaagtaaaaagagccggcaaatctggtgccagccgccgcggttacaccacgtggctcaaattgatttccatcggcgtaaagcgtgattaaagtcccaaccccactggagtcaaactaaaactaagctgtgacacgcttgtacctaagaagcccaaagacgaaagttactccaatacaacccgcttgaacccacgacagctgagtcacaaactgggattagataccccactatgctcagccgtaaactttaaattacatccatatcgccagggaactacgagcaaagcttaaaacccaaaggacttgacggtaccccacatccacctagaggagcctgtcctacaatcgataccccccgctaaacctcaccacttctcgcctactcagcctgtatacctccgtcgtcagcttaccacgtgagcgcaattcagtgagctcaatgcccatacgccaacacgtcaggtcaaggtgcagcaaatgaagtgggaagagatgggctacactctctaacatagaaaacacggaagactacttatgaaacctagtctaaaggcggatttagaagtaaaaagaaaaaagaatgttctttttaactcggcactggggtgtgtacacaccgcccgtcaccctcttcaaag-ccatcagaaagtaaataactaactagcgcaacatagaagaggcaagtcgtaacaagattttatgttaaaactagtaacaagaagaagaacttctcctacgatgcaagtgtaaatcagataggacaccccactgataattaacaccaatgaacaaaaagtagcaactcaacaagaaaaccctactatacccatgttaacctaacaccagggcatcccaggaaagattaaaagaaagaaaaggaactcggcaaatattaacctcgcctgtttaccaaaaacatcgcctcttgatataatataagaggtccagcctgcccagtgactctgttcaacggccgcggtatcctaaccgtgcgaaggtagcgtaatcacttgttctttaaatgaggactagtatgaatggcaccacgaaggttatactgtctcttctttccaatcagtgaaactaatctccccgtgaagaagcgaggatgaaaatataagacgagaagaccctatggagctttaaaccacgcaacacctgctttaacccaactaaatttcagaaaaccccntcttcaccccagcagaatgattgccagttttaggttggggtgaccgcggagcaaaaaacaacctccacattgaaagggcacctaccccttagccaagagccacgcctccacgcaccaataaaatgacattaattgacccaatatattgatcaacgaaccaagttaccctagggataacagcgcaatccacttcaagagcccctatcgacaagtgggtttacgacctcgatgttggatcagggtatcccggtggtgcagccgctacca
Centrolene_muelleri_PV              ----------------------------------------------------------------------------------------------------------------------------------------------------------------------------------------------------------------------------------------------------------------------------------------------------------------------------------------------------------------------------------------------------------------------------------------------------------------------------------------------------------------------------------------------------------------------------------------------------------------------------------------------------------------------------------------------------------------------------------------------------------------------------------------------------------------------------------------------------------------------------------------------------------nnnnnnnnnnnnnnnnnnnnnnnnnnnnnnnnnnnnnnnnnnnnnnnnnnnnnnnnnnnnnnnnnnnnnnnnnnnnnnnnnnnnnnnnnnnnnnnnnnnnnnnnnnnnnnnnnnnnnnnnnnnnnnnnnnnnnnnnnnnnnnnnnnnnnnnnnnnnnnnnnnnnnnnnnnnnnnnnnnnnnnnnnnnnnnnnnnnnnnnnnnnnnnnnnnnnnnnnnnnnnnnnnnnnnnnnnnnnnnnnnnnnnnnnnnnnnnagcctgcccagtgactctgttcaacggccgcggtatcctaaccgtgcgaaggtagcgtaatcacttgttctttaaatgaggactagtatgaatggcaccacgaaggttatactgtctcttctttccaatcagtgaaactaatctccccgtgaagaagcgaggatgaaaatataagacgagaagaccctatggagctttaaaccacgcaacacctgctttgacctaactaaatttcagaaaaccccncctccaccccagcagaatgattgccagttttaggttggggtgaccgcggagcaaaaaacaacctccacattgaaagggcgcctgccccttagccaagagccacacctccacgcaccaataaaatgacattaattgacccaatatattgatcaacgaaccaagttaccctagggataacagcgcaatccgcttcaagagcccctatcgacaagcgggtttacgacctcgatgttggatcagggtatcccggtggtgcagccgctacca
Centrolene_heloderma_Q_40200        ----------tatacacatgcaagtctccgcacccctgtgaaaacgcccttacaatccccgctagggataaggagctggtatcaggcacaaccaaactgcccaagacacctagctacgccacacccacaagggaactcagcagtgattaacattgaacataagcgacagcttgactcagttaaagtaaaaagagccggcaaatctggtgccagccgccgcggttacaccacgtggctcaaattgatctccatcggcgtaaagcgtgattaaagttccaaccccattggagtcaaactaaaactaagctgtgacacgcttgtacttaagaagcccaaagacgaaagttactccaatataacccacttgaacccacgacagctgagccacaaactgggattagataccccactatgctcagccgtaaactttaaattacacccgtatcgccagggaactacgagcaaagcttaaaacccaaaggacttgacggtaccccacatccacctagaggagcctgtcctataatcgataccccccgctaaacctcaccacttctcgcccattcagcctgtatacctccgtcgtcagcttaccacgtgagcgcaactcagtgagctcaatgcccatacgccaacacgtcaggtcaaggtgcagcaaatgaagtgggaagagatgggctacactctctaatatagaaaacacggaagactacttatgaaacctagtctaaaggcggatttagaagtaaaaagaaaaaagaatgttctttttaactcggcaccggggtgtgtacacaccgcccgtcaccctcttcaaag-cccccagaaagtaaataactaactaacgcaatgcagaagaggcaagtcgtaacannnnnnnnnnnnnnnnnnnnnnnnnnnnnnnnnnnnnnnnnnnnnnnnnnnnnnnnnnnnnnnnnnnnnnnnnnnnnnnnnnnnnnnnnnnnnnnnnnnnnnnnnnnnnnnnnnnnnnnnnnnnnnnnnnnnnnnnnnnnnnnnnnnnnnnnnnnnnnnnnnnnnnnnnnnnnnnnnnnnnnnnnnnnnnnnnnnnnnnnnnnnnnnnnnnnnnnnnnnnnnnnnnnnnnnnnnnnnnnnnnnnnnnnnnnnnnagcctgcccagtgactctgttcaacggccgcggtatcctaaccgtgcgaaggtagcgtaatcacttgttctttaaatgaggactagtatgaatggcaccacgaaggttatactgtctcttctttccaatcagtgaaactaatctccccgtgaagaagcgaggatgaaaatataagacgagaagaccctatggagctttaaaccacacaacacctgctttgacttaaccaaatttcagaaaaccccnccttcaccccagcaggatgattgccagttttaggttggggtgaccgcggagcaaaaaacaacctccacattgaaagggcacctancccttagccaagagccacacctccacgcaccaataaaatgacattaattgacccaatatattgatcaacgaaccaagttaccctagggataacagcgcaatccacttcaagagcccctatcgacaagtgggtttacgacctcgatgttggatcagggtatcccggtggtgcagccgctacca
Centrolene_lynchi                   tattacttaatatacacatgcaagtctccgcacccctgtgaaaacgcccttacaatcccccttagggataaggagctggtatcaggcacaaccaaactgcccaaaacacctagctacgccacacccacaagggaactcagcagtgattaacattgaacataagcgacagcttgactcagttaaagtaaaaagagccggcaaatctggtgccagccgccgcggttacaccacgtggctcaaattgattcccatcggcgtaaagcgtgattaaagccccaaccccattggagtcaaactaaaactaagctgtgacacgcttgtacttaagaagcccaaagacgaaagttactccaacataaaccacttgaacccacgacagctgaactacaaactgggattagataccccactatgcccagccgtaaactttaaattacacccatatcgcccgggaactacgagcgaagcttaaaacccaaaggacttgacggtaccccacatccacctagaggagcctgtcctataatcgataccccccgctaaacctcaccacttctcgcccgctcagcctgtatacctccgtcgtcagcttaccacgtgagcgcaactcagtgagctcaatgcccatacgccaacacgtcaggtcaaggtgcagcaaatgaagtgggaagagatgggctacactctctaatatagaaaacacggaagactacttatgaaacctagtctaaaggcggatttagaagtaaaaagaaaaaagaatgttctttttaactcggcactggggtgtgtacacaccgcccgtcaccctcttcaaag-cccacagaaagtaaataactaactaacgcaacacagaagaggcaagtcgtaacannnnnnnnnnnnnnnnnnnnnnnnnnnnnnnnnnnnnnnnnnnnnnnnnnnnnnnnnnnnnnnnnnnnnnnnnnnnnnnnnnnnnnnnnnnnnnnnnnnnnnnnnnnnnnnnnnnnnnnnnnnnnnnnnnnnnnnnnnnnnnnnnnnnnnnnnnnnnnnnnnnnnnnnnnnnnnnnnnnnnnnnnnnnnnnnnnnnnnnnnnnnnnnnnnnnnnnnnnnnnnnnnnnnnnnnnnnnnnnnnnnnnnnnnnnnnnagcctgcccagtgactctgttcaacggccgcggtatcctaaccgtgcgaaggtagcgtaatcacttgttctttaaatgaggactagtatgaatggcaccacgaaggttatactgtctcttctttccaatcagtgaaactaatctccccgtgaagaagcggggatgaaaatataagacgagaagaccctatggagctttaaaccacgcaacacctgctttgacttaactaaatttcagaaaaccccntctccaccctagcagaatgattgccagttttaggttggggtgaccgcggagcaaaaaccaacctccacattgaaagggcacctgccccttagccaagagccacacctccacgcaccaataaaatgacattaattgacccaatatattgatcaacgaaccaagttaccctagggataacagcgcaatccacttcaagagcccctatcgacaagtgggtttacgacctcgatgttggatcanggtatcccggtggtgcagccgctacca
Centrolene_altitudinale             tattacttaatatacacatgcaagtctccgcacccctgtgaaaacgcccttacaatccccactagggataaggagctggtatcaggcacaatcaagctgcccaagacacctagctacgccacacccacaagggaactcagcagtgattaacattgaacataagcgacagcttgactcagttaaagtaaaaagagccggcaaatctggtgccagccgccgcggttacaccacgtggctcaaattgatttctatcggcgtaaagcgtgattaaagtcccaaccccactggagtcaaactaagactaagctgtgacacgcttgtacttaagaagcccaaagacgaaagttactccaatacaacccacttgaacccacgacagctgagccacaaactgggattagataccccactatgctcagccgtaaactttaaattacacccatatcgccagggaactacgagcaaagcttaaaacccaaaggacttgacggtaccccacatccacctagaggagcctgtcctacaatcgataccccccgctaaacctcaccacttctcgcccactcagcctgtatacctccgtcgtcagcttaccacgtgagcgcaactcagtgagctcaatgcccatacgccaacacgtcaggtcaaggtgcagcaaatgaggtgggaagagatgggctacactctctaacatagaaaacacggaagactacttatgaaacctagtctaaaggcggatttagaagtaaaaagaaaaaagaatgttctttttaactcggcactggggtgtgtacacaccgcccgtcaccctcttcaaagcccatcagaaagtaaataactaactaacgcaacacagaagaggcaagtcgtaacaagattttatgttaaaactagtaacaagaagaagaacttctcctacgatgcaagtgtaaatcagacaggacaccccgctgataattaacaccaatgaacaaaaagtagcaactcaacaagaaaaccctactatacccatgttaatctaacaccagggcatcccaggaaagattaaaagaaagaaaaggaactcggcaaatattaacctcgcctgtttaccaaaaacatcgcctcttgctaaaatataagaggtccagcctgcccagtgactctgttcaacggccgcggtatcctaaccgtgcgaaggtagcgtaatcacttgttctttaaatgaggactagtatgaatggcaccacgagggttatactgtctcttctttccaatcagtgaaactaatctccccgtgaagaagcgaggataaaaatataagacgagaagaccctatggagctttaaaccacacaacacctgctttgacccaactaaatttcagaaaaccccntcttcaccccagcaggatgattgccagttttaggttggggtgaccgcggagcaaaaaacaacctccacattgaaagggcacctaccccttagccaagagccacacctccacgcaccaataaaatgacattaattgacccaatatattgatcaacgaaccaagttaccctagggataacagcgcaatccacttcaagagcccctatcgacaagtgggtttacgacctcgatgttggatcagggtatcccggtggtgcagccgctacca
Centrolene_altitudinale_MHNLS_17194 tattacttaatatacacatgcaagtctccgcacccctgtgaaaacgcccttacaatccccactagggataaggagctggtatcaggcacaatcaagctgcccaagacacctagctacgccacacccacaagggaactcagcagtgattaacattgaacataagcgacagcttgactcagttaaagtaaaaagagccggcaaatctggtgccagccgccgcggttacaccacgtggctcaaattgatttctatcggcgtaaagcgtgattaaagtcccaaccccactggagtcaaactaagactaagctgtgacacgcttgtacttaagaagcccaaagacgaaagttactccaatacaacccacttgaacccacgacagctgagccacaaactgggattagataccccactatgctcagccgtaaactttaaattacacccatatcgccagggaactacgagcaaagcttaaaacccaaaggacttgacggtaccccacatccacctagaggagcctgtcctacaatcgataccccccgctaaacctcaccacttctcgcccactcagcctgtatacctccgtcgtcagcttaccacgtgagcgcaactcagtgagctcaatgcccatacgccaacacgtcaggtcaaggtgcagcaaatgaggtgggaagagatgggctacactctctaacatagaaaacacggaagactacttatgaaacctagtctaaaggcggatttagaagtaaaaagaaaaaagaatgttctttttaactcggcactggggtgtgtacacaccgcccgtcaccctcttcaaagcccatcagaaagtaaataactaactaacgcaacacagaagaggcaagtcgtaacannnnnnnnnnnnnnnnnnnnnnnnnnnnnnnnnnnnnnnnnnnnnnnnnnnnnnnnnnnnnnnnnnnnnnnnnnnnnnnnnnnnnnnnnnnnnnnnnnnnnnnnnnnnnnnnnnnnnnnnnnnnnnnnnnnnnnnnnnnnnnnnnnnnnnnnnnnnnnnnnnnnnnnnnnnnnnnnnnnnnnnnnnnnnnnnnnnnnnnnnnnnnnnnnnnnnnnnnnnnnnnnnnnnnnnnnnnnnnnnnnnnnnnnnnnnnnagcctgcccagtgactctgttcaacggccgcggtatcctaaccgtgcgaaggtagcgtaatcacttgttctttaaatgaggactagtatgaatggcaccacgagggttatactgtctcttctttccaatcagtgaaactaatctccccgtgaagaagcgaggataaaaatataagacgagaagaccctatggagctttaaaccacacaacacctgctttgacccaactaaatttcagaaaaccccntcttcaccccagcaggatgattgccagttttaggttggggtgaccgcggagcaaaaaacaacctccacattgaaagggcacctaccccttagccaagagccacacctccacgcaccaataaaatgacattaattgacccaatatattgatcaacgaaccaagttaccctagggataacagcgcaatccacttcaagagcccctatcgacaagtgggtttacgacctcgatgttggatcagggtatcccggtggtgcagccgctnnnn
Centrolene_notostictum_MAR_510      nnnnnnnnnnnnnnnnnnnnnnnnnnnnnnnnnnnnnnnnnnnnnnnnnnnnnnnnnnnnnnnnnnnnnnaggagctggtatcaggcacaaccaagctgcccaagacacctagctacgccacacccannnnggaactcagcagtgattaacattgaacataagcgacagcttgactcanttaaagtaaaaagagccggcaaatctggtgccagccgccgcggttacaccacgtggctcaaattgatttccatcggcgtaaagcgtgattaaagccccaacctcactggagtcaaactaagactaagctgtgacacgcttgtacttaagaagcccaaagacgannnnnnnnccaatacaacccacttgaacccacgacagctgagccacaaactgagattagataccccactatgctcagccgtaaactttaaattacacccatatcgccagggaactacgagcaaagcttaaaacccaaaggacttgacggtaccccacatccacctagaggagcctgtcctacaatcgataccccccgctaaacctcaccacttctcgcccactcagcctgtatacctccgtcgtcagcttaccacgtgagcgcaactcagtgagctcaatgcccatacgccaacacgtcaggtcaaggtgcagcaaatgaagtgggaagagatgggctacactctctaacatagaaaacacggaagactacttatgaaacctagnnnnnnnnnnnnnntagaagtaaaaagaaaaaagaatgttctttttaactcggcactggggtgtgtacannnnnnnnnnnnnnnnnnnnnnnnnnnnnnnnnnnnnnnnnnnnnnnnnnnnnnnnnnnnnnnnnnnnnnnnnnnnnnnnnnnnnnnnnnnnnnnnnnnnnnnnnnnnnnnnnnnnnnnnnnnnnnnnnnnnnnnnnnnnnnnnnnnnnnnnnnnnnnnnnnnnnnnnnnnnnnnnnnnnnnnnnnnnnnnnnncaagaaaaccctactatacccatgtttatctaacaccagggcatcccaggaaagattaaaagaaagaaaaggaactcggcaaatattaacctcgcctgtttaccaaaaacatcgcctcttgataaaatataagaggtccagcctgcccagtgactctgttcaacggccgcggtatcctaaccgtgcgaaggtagcgtaatcacttgttctttaaatgaggactagtatgaatggcaccacgagggctatactgtctcttctttccaatcagtgaaactaatctccccgtgaagaagcgaggatgaaaatataagacgagaagaccctatggagctttaaaccacacaacacctgctttgacccaactaaatttcagaaaaccccntcttcaccccagcaggatgattgccagttttaggttggggtgaccgcggagcaaaaaacaacctccacattgaaagggcacctaccccttagccaagagccacacctccacgcaccaataaaatgacattaattgacccaatatattgatcaacgaaccaagttaccnnnnnnnnnnnnnnnnnnnnnnnnnnnnnnnnnnnnnnnnnnnnnnnnnnnnnnnnnnnnnnnnnnnnnnnnnnnnnnnnnnnnnnnnnnnnnnnnnnnn
Centrolene_ballux                   tattacttaatatacacatgcaagtctccgcacccctgtgaaaacgcccttacaatccccgctagggataaggagctggtatcaggcacaaccaaaccgcccaagacacctagctacgccacacccacaagggaactcagcagtgattaacattgaacataagcgacagcttgattcagttaaagtaaaaagagccggcaaatctggtgccagccgccgcggttacaccacgtggctcaaattgatctccatcggcgtaaagcgtgattaaagtcctaaccccactggagtcaaactaatactaagctgtgacacgcttgtacctaagaagcccaaagacgaaggttactccaatacaacccgcttgaacccacgacagctgagtcacaaactgggattagataccccactatgctcagccgtaaactttaaattacacccatatcgccagggaactacgagcaaagcttaaaacccaagggacttgacggtaccccacatccacctagaggagcctgtcctacaatcgataccccccgctaaacctcaccacttctcgcctactcagcctgtatacctccgtcgtcagcttaccacgtgagcgcaactcagtgagctcaatgcccatacgccaacacgtcaggtcaaggtgcagcaaatgaagtgggaagagatgggctacactctctaatatagaaaacacggaaaactacttatgaaacctagtctaaaggcggatttagaagtaaaaagaaaaaagaatgttctttttaactcggcactggggtgtgtacacaccgcccgtcaccctcttcaaagcccatcagaaagtaaataactaactaacgcaacatagaagaggcaagtcgtaacannnnnnnnnnnnnnnnnnnnnnnnnnnnnnnnnnnnnnnnnnnnnnnnnnnnnnnnnnnnnnnnnnnnnnnnnnnnnnnnnnnnnnnnnnnnnnnnnnnnnnnnnnnnnnnnnnnnnnnnnnnnnnnnnnnnnnnnnnnnnnnnnnnnnnnnnnnnnnnnnnnnnnnnnnnnnnnnnnnnnnnnnnnnnnnnnnnnnnnnnnnnnnnnnnnnnnnnnnnnnnnnnnnnnnnnnnnnnnnnnnnnnnnnnnnnnnagcctgcccagtgactctgttcaacggccgcggtatcctaaccgtgcgaaggtagcgtaatcacttgttctttaaatgaggactagtatgaatggcaccacgaaggttatactgtctcttctttccaatcagtgaaactaatctccccgtgaagaaacgaggatgaaaatataagacgagaagaccctatggagctttaaatcacgcaacacctgctttaacccaactaaatttcagaaaaccccntcttcaccccagcaggatgattgccagttttaggttggggtgaccgcggagcaaaaaacaacctccacattgaaagggcacctaccccttagccaagagccacgcctccacgcaccaataaaatgacattaattgacccaatatattgatcaacgaaccaagttaccctagggataacagcgcaatccacttcaagagcccctatcgacaagtgggtttacgacctcgatgttggatcagggtatcccggtggtgcagccgctacca
Centrolene_huilense_Q_37230         tattacttaatatacacatgcaagtctccgcacccctgtgaaaacgcccttacaatccccactagggacaaggagctggtatcaggcacaaccaaactgcccaaaacacctagctacgccacacccacaagggaactcagcagtgattaacattgaacataagcgacagcttgactcagttaaagtaaaaagagccggcaaatctggtgccagccgccgcggttacaccacgtggctcaaattgatctccatcggcgtaaagcgtgattaaagccccaaccccactggagtcgaactaagactaagctgtgacacgcttgtacttaagaagcccaaagacgaaagttactccaatacaacccacttgaacccacgacagctgagccacaaactgggattagataccccactatgcccagccgtaaactttaaattacaccctcatcgcccgggaactacgagcaaagcttaaaacccaaaggacttgacggtaccccacatccacctagaggagcctgtcctataatcgataccccccgctaaacctcaccacctctcgcccactcagcctgtatacctccgtcgtcagcttaccacgtgagcgcaactcagtgagctcaatgcccatacgccaacacgtcaggtcaaggtgcagcaaatgaggtgggaagagatgggctacactctctaatatagaaaacacggaagactacttatgaaacctagtctaaaggcggatttagaagtaaaaagaaaaaagaatgttctttttaactcggcactggggtgtgtacacaccgcccgtcaccctcttcaaag-cccccagaaagtaaataactaactaacgcaacacagaagaggcaagtcgtaac-annnnnnnnnnnnnnnnnnnnnnnnnnnnnnnnnnnnnnnnnnnnnnnnnnnnnnnnnnnnnnnnnnnnnnnnnnnnnnnnnnnnnnnnnnnnnnnnnnnnnnnnnnnnnnnnnnnnnnnnnnnnnnnnnnnnnnnnnnnnnnnnnnnnnnnnnnnnnnnnnnnnnnnnnnnnnnnnnnnnnnnnnnnnnnnnnnnnnnnnnnnnnnnnnnnnnnnnnnnnnnnnnnnnnnnnnnnnnnnnnnnnnnnnnnnnnagcctgcccagtgactctgttcaacggccgcggtatcctaaccgtgcgaaggtagcgtaatcacttgttctttaaatgaggactagtatgaatggcaccacgaaggttacactgtctcttctttccaatcagtgaaactaatctccccgtgaagaagcgaggatgaaaatataagacgagaagaccctatggagctttaaaccacgcaacacctgctttgactaagccaaatttcagaaaaccccntccttaccctagcaggatgattgccagttttaggttggggtgaccgcggagcaaaaagcaacctccacattgaaagggcgcctgccccttagccaagaaccacacctccacgcaccaataaaatgacattaattgacccaatatattgatcaacgaaccaagttaccctagggataacagcgcaatccacttcaagagcccctatcgacaagtgggtttacgacctcgatgttggatcagggtatcccggtggtgcagccgctacca
Centrolene_muelleri                 tattacttaatatacacatgcaagtctccgcacccctgtgagaacgcccttacaatccccactagggataaggagctggtatcaggcacaaccaaactgcccaaaacacctagctacgccacacccacaagggaactcagcagtgattaacattgagcataagcgacagcttgactcagttaaagtaaaaagagccggcaaatctggtgccagccgccgcggttacaccacgtggctcaaattgatttccatcggcgtaaagcgtgattaaagccccagtcccactggagtcaaactaaaactaagctgtgacacgcttgtacttaagaagcccagagacgaaagttactccaatacaacctacttgaacccacgacagctgagccacaaactgggattagataccccactatgcccagccgtaaactttaaattacacccatatcgcccgggaactacgagcaaagcttaaaacccaaaggacttgacggtaccccacatccacctagaggagcctgtcctataatcgataccccccgctaaacctcaccacttctcgcccactcagcctgtatacctccgtcgtcagcttaccacgtgagcgcaactcagtgagctcaatgcccacacgccaacacgtcaggtcaaggtgcagcaaatgaagtgggaagagatgggctacactctctaatatagaaaacacgaaagactacctatgaaacctagtccaaaggcggatttagaagtaaaaagaaaaaagaatgttctttttaactcggcactggggtgtgtacacaccgcccgtcaccctcttcaaag-cccccagaaagtaaataactaactaacgcaacacagaagaggcaagtcgtaacannnnnnnnnnnnnnnnnnnnnnnnnnnnnnnnnnnnnnnnnnnnnnnnnnnnnnnnnnnnnnnnnnnnnnnnnnnnnnnnnnnnnnnnnnnnnnnnnnnnnnnnnnnnnnnnnnnnnnnnnnnnnnnnnnnnnnnnnnnnnnnnnnnnnnnnnnnnnnnnnnnnnnnnnnnnnnnnnnnnnnnnnnnnnnnnnnnnnnnnnnnnnnnnnnnnnnnnnnnnnnnnnnncgcctcttgataaaatataagaggtccagcctgcccagtgactctgttcaacggccgcggtatcctaaccgtgcgaaggtagcgtaatcacttgttctttaaatgaggactagtatgaatggcaccacgaaggttacactgtctcttctttccaatcagtgaaactaatctccccgtgaagaagcgaggatgaaaatataagacgagaagaccctatggagctttaaaccacgcaacaactgctttgactaagccaaatttcagaaaaccccntccttaccctaacagaatgattgccagttttaggttggggtgaccgcggagcaaaaagcaacctccacattgaaagggcgcctgncccttagccaagaaccacacctccacgcaccaataaaatgacattaattgacccaatatattgatcaacgaaccaagttaccctagggataacagcgcaatccacttcaagagcccctatcgacaagtgggtttacgacctcgatgttggatcagggtatcccggtggtgcagccgctacca
Centrolene_bacatum                  tattacttaatatacacatgcaagtctccgcacccctgtgaaaacgcccttacaatccccactagggataaggagctggtatcaggcacaaccaaactgcccaagacacctagctacgccacacccacaagggaactcagcagtgattaacattgagcataagcgacagcttgactcagttaaagtaaaaagagccggcaaatctggtgccagccgccgcggttacaccacgtggctcaaattgatctctgtcggcgtaaagcgtgattaaagtcccacccccactagagtcaaactaaaactaagctgtgacacgcttgtacttaagaagcccaaagacgaaagttactccagtataaccaacttgaacccacgacagctgagccacaaactgggattagataccccactatgcccagccgtaaactttaaattacacccatatcgccagggaactacgagcaaagcttaaaacccaaaggacttgacggtaccccacatccacctagaggagcctgtcctataatcgataccccccgctaaacctcaccacttctcgcccactcagcctgtatacctccgtcgtcagcttaccacgtgagcgcaactcagtgagcttaatgcccatacgccaacacgtcaggtcaaggtgcagcaaatgaagtgggaagagatgggctacactctctaatatagaaaacacggaagactatctatgaaacctagtctaaaggcggatttagaagtaaaaagaaaaaagaatgttctttttaactcggcactggggtgtgtacacaccgcccgtcaccctcttcaagg-cccccaaaaagtaaataactaacaaacgcaatacagaagaggcaagtcgtaacaagattttatgttaaaactagtaacaagaagaagaacttctcctacaatgcaagtgtaaatcaaacaggacaccccactgataattatcaccaatgaacaaaaagtagcaactcaacaagaaaaccctactacacccatgttaatctaacaccagagcattacaggaaagattaaaagaaagaaaaggaactcggcaaatattaacctcgcctgtttaccaaaaacatcgcctcttgacaaaatataagaggtccagcctgcccagtgactctgttcaacggccgcggtatcctaaccgtgcgaaggtagcgtaatcacttgttctttaaatgaggactagtatgaatggcaccacgaaggttatactgtctcttctttccgatcagtgaaactaatctccccgtgaagaagcggggatgaacatataagacgagaagaccctatggagctttaaaccacgcaacacctgctctgacttagttaaattccagaaaaccccnccttcaccccagcaggatgattgccagttttaggttggggtgaccgcggagcaaaaaacaacctccacattgaaagggcacctgccccttagccaagagctacacctccacgcaccaataaaatgacattaattgacccaatatattgatcaacgaaccaagttaccctagggataacagcgcaatccacttcaagagcccatatcgacaagtgggtttacgacctcgatgttggatcagggtatcccggtggtgcagccgctacca
Centrolene_hybrida_MAR_347          tattacttaatatacacatgcaagtctccgcacccctgtgaaaacgcccttacaatccccatttgggataaggagctggtatcaggcacaaccaaactgcccaagacacctagctacgccacacccacaagggaactcagcagtgattaacattgagcataagcgacagcttgactcggttaaagtaaaaagagccggcaaatctggtgccagccgccgcggttacaccacgtggctcaaattgatctctatcggcgtaaagcgtgattaaagtcccacccccattagagtcaaactaaaactaagctgtgacacgcttgtacttaagaagcccaaagacgaaagttactccaatacaaccaacttgaactcacgacagctgagccacaaactgggattagataccccactatgcccagccgtaaactttaaattacacccatatcgccagggaactacgagcaaagcttaaaacccaaaggacttgacggtaccccacatccacctagaggagcctgtcctataatcgataccccccgttaaacctcaccacttctcgcccactcagcctgtatacctccgtcgtcagcttaccacgtgagcgcaactcagtgagctcaatgcccatacgccaacacgtcaggtcaaggtgcagcaaatgaagtgggaagagatgggctacactctctaatatagaaaacacggaagactacctatgaaacctagtctaaaggcggatttagaagtaaaaagaaaaaagaatgttctctttaactcggcactggggtgtgtacacaccgcccgtcaccctcttcaagg-ccccccaaaagtaaataaccaactaacgcgatacagaagaggcaagtcgtaacaagattttatgttaaaactagtaacaagaagaagaacttctcctacgatgcaagtgtagatcagacaggacaccccgctgataattaacgtcaatgaacgaaaagtagcaactcaacaagaaaaccctactacacctatgttaatctaacaccagagcatcacaggaaagattaaaagaaagaaaaggaactcggcaaatattaacctcgcctgtttaccaaaaacatcgcctcttgcgaaaatataagaggtccagcctgcccagtgactctgttcaacggccgcggtatcctaaccgtgcgaaggtagcgtaatcacttgttctttaaatgaggactagtatgaatggcaccacgaaggttatactgtctcttctttctaatcagtgaaactaatctccccgtgaagaagcgaggatgaacgtataagacgagaagaccctatggagctttaaaccgcgcaacacctgctttaactcagctaaattccagaaaaccccntcctcacctcagcaggatgattgccagttttaggttggggtgaccgcggagcaaaaaacaacctccacattgaaagggcacctaccccttagccaagagccacacctccacgcaacaataaaatgacattaattgacccaatatattgaccaacgaaccaagttaccctagggataacagcgcaatccacttcaagagcccctatcgacaagtgggtttacgacctcgatgttggatcagggtatcccggtggtgcagccgctacca
Centrolene_pipilatum_KU_178154      tattacttaatatacacatgccagtctccgcacccctgtgaaaacgcccttacaatccctatttgggataaggagctggtatcaggcacaaccaaactgcccaagacacctagctacgccacacccacgagggaactcagcagtgattaacattgagcataagcgacagcttgactcagttaaagtaaaaagagccggcaawtctggtgccagccgccgcggttacaccacgtggctcaaattgacctctatcggcgtaaagcgtgattaaagtcccacccccattagagtcaaactaaaactaagctgtgacacgcttgtacttaagaagcccaaaaacgaaagttactccaatacaaccaacttgaacccacgacagctgagccacaaactgggattagataccccactatgctcagccgtaaactttaaattacacccatatcgccagggaactacgagcaaagcttaaaacccaaaggacttgacggtaccccacatccacctagaggagcctgtcctataatcgataccccccgttaaacctcaccacttctcgcccactcagcctgtatacctccgtcgtcagcttaccacgtgagcgcaactcagtgagctcaatgcccatacgccaacacgtcaggtcaaggtgcagcaaatgaagtgggaagagatgggctacactctct-atatagaaaacacgaaagactacctatgaaacctagtctaaaggcggatttagaagtaaaaag-aaaaagaatgttctttttaactcggcactggggtgtgtacacaccgcccgtcaccctcttcaagg-cccccaaaaagtaaataactaactaacgcgacacagaagaggcaagtcgtaacaagattttatgttaaaactagtaacaagaagaagaacttctcctacgatgcaagtgtaaatcagacaggacaccccgctgataattaacaccaatgaacaaaaagtagcaactcaacaagaaaaccctactacacccatgttaatctaacaccagagcatcacaggaaagattaaaagaaagaaaaggaactcggcaaacattaaccccgcctgtttaccaaaaacatcgcctcttgagaaaatataagaggtccagcctgcccagtgactctgttcaacggccgcggtatcctaaccgtgcgaaggtagcgtaatcacttgttctttaaatgaggactagtatgaatggcaccacgaaggttatactgtctcttctttccaatcagtgaaactaatctccccgtgaagaagcgaggatgagcatataagacgagaagaccctatggagctttaaaccgcgcaacacctgctttaacttagttaaattccagaaaaccccntcctcacctcagcaggatgattgccagttttaggttggggtgaccgcggagcaaaaaacaacctccacattgaaagggcacctaccccttagccaagagctacacctccacgcaacaataaaatgacattaattgacccaatatattgaccaangaaccaagttaccctagggataacagcgcaatccacttcaagagcccctatcgacaagtgggtttacgacctcgatgttggatcagggtatcccggtggtgcagccgctacca
Centrolene_hesperium_MHNSM_25802    tattacttaatatacacatgcaagtctccgcacccctgtgaaaacgcccttacagtccccgctagggataaggagctggtatcaggcacaaccaaactgcccaaaacacctagctacgccacacccacaagggaactcagcagtgattaacattgaacataagcgacagcttgactcagttaaagtaaaaagagccggcaaatctggtgccagccgccgcggttacaccacgtggctcaaattgatttccatcggcgtaaagcgtgattaaagtcccaaccccactggagtcaaactaaaactaagctgtgacacgcttgtacttaagaagcccaaagacgaaagttactccaattcaacctacttgaacccacgacagctgagccacaaactgggattagataccccactatgcccagccgtaaactttaaattacacccatatcgcccgggaactacgagcaaagcttaaaacccaaaggacttgacggtaccccacatccacctagaggagcctgtcctataatcgataccccccgctaaacctcaccacttctcgcccactcagcctgtatacctccgtcgtcagcttaccacgtgagcgcaactcagtgagctcaacgcccatacgccaacacgtcaggtcaaggtgcagcaaatgaagtgggaagagatgggctacactctctaacatagaaaacacggaagactacttatgaaacctagtctaaaggcggatttagaagtaaaaag-aaaaagaatcttctttttaactcggcactggggtgtgtacacaccgcccgtcaccctcttcaagg-ccatcagaaagtaaataactaattaacgcaacacagaagaggcaagtcgtaacaaaattttatgttaaaactagtaacaagaagaaaaacttctcctacgatgcaagtgtaaatcagacaggacaccccgctgataattaacactaatgaacaaaaagtagcaactcaacaagaaaaacctactacacccatgttaatctaacaccagggcatcacaggaaagattaaaagaaagaaaaggaactcggcaaatattaacctcgcctgtttaccaaaaacatcgcctcttgataaaatataagaggtccagcctgcccagtgactctgttcaacggccgcggtatcctaaccgtgcgaaggtagcgtaatcacttgttctttaaatgaggactagtatgaatggcaccacgaaggttatactgtctcttctttccaatcagtgaaactaatctccccgtgaagaagcgaggataaaaatataagacgagaagaccctatggagctttaaaccacacaacacctgctttcacttacctaaatttcagaaaaccccntctttaccccagcagaatgattgccagttttaggttggggtgaccgcggagcaaaaaacaacctccacattgaaagggcacctgccccttagctaagagccacacctccacgcaacaataaaatgacattaattgacccaatatattgatcaacgaaccaagttaccctagggataacagcgcnatccacttcaagagcccctatcgacaagtgggtttacgacctcgatgttggatcagggtatcccggtggtgcagccgctacca
Centrolene_condor_Q_44896           tattacttaatatacacatgcaagtctccgcacccctgtgaaaacgcccttacaatcccccctagggataaggagccggtatcaggcacaaccaagctgcccaagacacctagctacgccacacccacaagggaactcagcagtgattaacattgagcataagcgacagcttgactcagttaaagtaaaaagagccggcaaatctggtgccagccgccgcggttacaccacgtggctcaaattgacccctatcggcgtaaagcgtgattaaagtcccaccaccattagagtcaaactaaaactaagctgtgacacgcttgttcctaagaagcccaaagacgaaagttactccaatataatcaacttgaacccacgacagctgaggcacaaactgggattagataccccactatgcccagccgtaaactttaaattacacccatatcgccagggaactacgagcaaagcttaaaacccaaaggacttgacggtaccccacatccacctagaggagcctgtcctataatcgataccccccgctaaacctcacctcttctcgccc-cccagcctgtatacctccgtcgtcagcttaccacgtgagcgcaactcagtgagctcaatgcccatacgccaacacgtcaggtcaaggtgcagcaaatgaagtggaaagagatgggctacactctctaatatagaaaacacggaagactacttatgaaacctagtctaaaggcggatttagaagtaaaaagaaaaaagaatgttctttttaactcggcactggggtgtgtacacaccgcccgtcaccctcttcaaag-cccccaaaaagtaaataaccaactaacgcaatacagaagaggcaagtcgt---annnnnnnnnnnnnnnnnnnnnnnnnnnnnnnnnnnnnnnnnnnnnnnnnnnnnnnnnnnnnnnnnnnnnnnnnnnnnnnnnnnnnnnnnnnnnnnnnnnnnnnnnnnnnnnnnnnnnnnnnnnnnnnnnnnnnnnnnnnnnnnnnnnnnnnnnnnnnnnnnnnnnnnnnnnnnnnnnnnnnnnnnnnnnnnnnnnnnnnnnnnnnnnnnnnnnnnnnnnnnnnnnnnnnnnnnnnnnnnnnnnnnnnnnnnnnnagcctgcccagtgactctgttcaacggccgcggtatcctaaccgtgcgaaggtagcgtaatcacttgttctttaaatgaggactggtatgaatggcaccacgaaggtcatactgtctcctctttccaatcagtgaaactaatctccccgtgaagaagcgaggatgaacatataagacgagaagaccctatggagctttaaactacacaacacctgctttgacctaattaaatttcagaaaatcccnccttcaccccagcaggatgattgccagttttaggttggggtgaccgcggagcaaaaaacaacctccacattgaaagggcgcctgccccttagccaagagctacgcctccacgcaccaataaaatgacattaattgacccaatatattgatcaacgaaccaagttaccctagggataacagcgcaatccacttcaagagcccctatcgacaagtgggtttacgacctcgatgttggatcagggtatcccggtggtgcagccgctacca
Centrolene_aff_savagei_MAR_1152     tattacttaatatacacatgcaagtttccgcacccctgtgaaaacgcccttacaatccccactagggataaggagctggtatcaggcacaattaatctgcccaagacacctagctacgccacacccacaagggaactcagcagtgattaacattgagtataagcgacagcttgactcagttaaagtaaaaagagccggcaaatctggtgccagccgccgcggttacaccacgtggctcaaattgacttctatcggcgtaaagcgtgattaaagtcctataattactggagttaaactaaaattaagctgtgacacgcttgtgtttaagaaatccaaagacgaaagttactccaacctaatcaacttgaacccacgacagctgagtcacaaactgggattagataccccactatgctcagtcgtaaactttaaattacacctacatcgccagggaactacgagtaaagcttaaaacccaaaggacttgacggtaccccacatccacctagaggagcctgtcctataatcgataccccccgctaaacctcaccacttctcgcctattcagcctgtatacctccgtcgtcagcttaccacgtgagcgcaactcagtgagcctaatgcccatacgccaacacgtcaggtcaaggtgcagcaaatgaagtggaaagagatgggctacactctctaatatagaaaatacggaagactacttatgaaacctagtctaaaggcggatttagaagtaaaaagaaaaaagaatgtcctttttaactcggcactggggtgtgtacacaccgcccgtcaccctcttcaaag-cccccaaaaagtaaataactaagtaatgcaacacagaagaggcaagtcgtaaca-----------------------------------------------------------------------------------------------------------------------------------------------------------------------------------------------------------------------------------------------------------------------------------------------------------------------------------------------------------------------------------------------------------------------------------------------------------------------------------------------------------------------------------------------------------------------------------------------------------------------------------------------------------------------------------------------------------------------------------------------------------------------------------------------
Centrolene_antioquiense_NRPS_014    tattacttaatatacacatgcaagtctccgcacccctgtgaaaacgcccttataatccccaatagggataaggagctggtatcaggcacaatcaaaccgcccaagacacctagctacgccacacccacaagggaattcagcagtgattaacattgagcataagcgacagcttgactcagttaaagtaaaaagagccggcaaatctggtgccagccgccgcggttacaccacgtggctcaaattgacctctatcggcgtaaagcgtgattaaagttctattattactggagttaaactaaaattaagctgtgacacgcttgtatttaagaagtacaaagacgaaagttactccaacccaaccaacttgaacccacgacagctgagttacaaactgggattagataccccactatgctcagtcgtaaactttaaattacacccacatcgccagggaactacgagcaaagcttaaaacccaaaggacttgacggtaccccacatccacctagaggagcctgtcctataatcgataccccccgctaaacctcaccacttctcgcccattcagcctgtatacctccgtcgtcagcttaccacgtgagcgcaactcagtgagcctaatgcccatacgccaacacgtcaggtcaaggtgcagcaaacgaagtgggaagagatgggctacactctctaatatagaaaacacggaagactacttatgaaacctagtctaaaggcggatttagaagtaaaaagaaaaaagaatgtcctttttaactcggcactggggtgtgtacacaccgcccgtcaccctcttcaaag-cccccaaaaagtaaataaccaaaaaatgcaaaacagaagaggcaagtcgtaacaagattttatgttaaaactagtaacaagaagaagaacttctcctacaatgcaagtgtaaatcagataggacaccccactgatagctaacaccaatgaatagaaagtagcaacctaacaagaaaaccctactataccaatgttaacctgacaccagagcattacaagaaagattaaaagaaaaagaaggaactcggcaaacattaacctcgcctgtttaccaaaaacatcgcctcttgncaaaatataagaggtccagcctgcccagtgactctgttcaacggccgcggtatcctaaccgtgcgaaggtagcgtaatcacttgttctttaaatgaggactagtatgaatggcaccacgaaggttatactgtctcctctttctaatcagtgaaactaatccccccgtgaagaagcggggataactatataagacgagaagaccctatggagctttaaattatgcaacacctgctttaatccacttaaatttcagaaaactctncatttacttctgcaggatgatcgctagttttaggttggggtgaccgcggagtaaaaaacaacctccacattgaaaggggggccaccccttagccaagagccacgcctccacgcaccaataaaatgacattaattgacccaatatattgatcaacgaaccaagttaccctagggataacagcgcaatccacttcaagagcccctatcgacaagtgggtttacgacctcgatgttggatcagggtatcctggtggtgcagccgctacca
Centrolene_peristictum              tattacttaatatacacatgcaagtctccgcacccctgtgaaaacgcccttataatccccaatagggataaggagctggtatcaggcacaatcaaaccgcccaagacacctagctacgccacacccacaagggaattcagcagtgattaacattgagcataagcgacagcttgactcagttaaagtaaaaagagccggcaaatctggtgccagccgccgcggttacaccacgtggctcaaattgacctctatcggcgtaaagcgtgattaaagttctattattactggaattaaactaaaattaagctgtgacacgcttgtatttaagaagtacaaagacgaaagttattccaactcaaccaacttgaacccacgacagctgagttacaaactgggattagataccccactatgctcagtcgtaaactttaaattacacccacatcgccagggaactacgagcaaagcttaaaacccaaaggacttgacggtaccccacatccacctagaggagcctgtcctataatcgataccccccgctaaacctcaccacttctcgcccattcagcctgtatacctccgtcgtcagcttaccacgtgagcgcaactcagtgagcctaatgcccatacgccaacacgtcaggtcaaggtgcagcaaacgaagtgggaagagatgggctacactctctaatatagaaaatacggaagactacctatgaaacctagtctaaaggcggatttagaagtaaaaagaaaaaagaatgtcctttttaactcggcactggggtgtgtacacaccgcccgtcaccctcttcaaag-cccccaaaaagtaaataaccaaaaaatgcaatacagaagaggcaagtcgtaacaagattttatgttaaaactagtaacaagaagaagaacttctcctacaatgcaagtgcaaatcagataggacaccccactgatagctaacaccaatgaataaaaagtagcaacccaacaagaaaatcctactataccaatgttaacctgacaccagagcattacaagaaagattaaaagaaaaagaaggaactcggcaaacattaacctcgcctgtttaccaaaaacatcgcctcttgncaaaatataagaggtccagcctgcccagtgactctgttcaacggccgcggtatcctaaccgtgcgaaggtagcgtaatcacttgttctttaaatgaggactagtatgaacggcaccacgaaggttatactgtctcctttctctaatcagtgaaactaatccccccgtgaagaagcggggataactatataagacgagaagaccctatggagctttaaattatgcaacacctgcttcaattcacttaaatttcagaaaaccctncacttatttctgcaggatgatcgctagttttaggttggggtgaccgcggagtaaaaaacaacctccacattgaaaggggaccatcccctcagccaagagccacgcctccacgcaccaataaaatgacattaattgacccaatatattgatcaacgaaccaagttaccctagggataacagcgcaatccacttcaagagcccctatcgacaagtgggtttacgacctcgatgttggatcagggtatcctggtggtgcagccgctacca
Centrolene_daidaleum                tattacttaatatacacatgcaagtctccgcacccctgtgaaaacgcccttacaatcccccatagggataaggagctggtatcaggcacaattaaaatgcccaagacacctagctacgccacacccacaagggaactcagcagtgattaacattgaacataagcgacagcttgactcagttaaagtaaaaagagccggcaaatctggtgccagccgccgcggttacaccacgtggctcaaattgacttctatcggcgtaaagcgtgattaaagttctattattactggagttaaactaaaattaagctgtgacacgcttgtatttaagaaacccaaagacgaaagttactccaacctaaccaacttgaacccacgacatctgagttacaaactgggattagataccccactatgctcagtcgtaaactttaaattacacctatatcgccagggaactacgagcaaagcttaaaacccaaaggacttgacggtaccccacatccacctagaggagcctgtcctataatcgataccccccgctaaacctcaccacttttcgcccattcagcctgtatacctccgtcgtcagcttaccacgtgagcgcaacttagtgagcttaacgcccatacgccaacacgtcaggtcaaggtgcagcaaatgaagtgggaagagatgggctacactctctaatatagaaaacacggaagactacttatgaaacctagtctaaaggcggatttagaagtaaaaagaaaaaagaatgttctttttaactcggcactggggtgtgtacacaccgcccgtcaccctcttcaaag-ccccctaaaagtaaataaccaaattatgcaacacagaagaggcaagtcgtaacaagattttatgttaaaactagtaacaagaagaagagcttctcttacaatgtaagtgtaaatcagataggacaccccactgataattaacaccaatgaataaaaaatagcaacctggcaagaaaaccctaatatatcaatgttaacctgacaccagagcattacaagaaagattaaaagaaaaagaaggaactcggcaaacattaaccccgcctgtttaccaaaaacatcgcctcttgncaaaatataagaggtccagcctgcccagtgactctgttcaacggccgcggtatcctaaccgtgcgaaggtagcgtaatcacttgttctttaaatgaggactagtatgaatggcaccacgaaggttatactgtctcctttttctaatcagtgaaactaatctccccgtgaagaagcggggataattatataagacgagaagaccctatggagctttaaacaacacaacacctgctctaacccacttaaatttcagaaaaccccacacctatttatgcaggatgattgttagttttaggttggggtgaccgcggagtaaaaaacaacctccacattgaaggggggccacccccttagccaagagccacgcctccacgcaccaataaaatgacattaattgacccaatatattgatcaacgaaccaagttaccctagggataacagcgcaatccacttcaagagcccctatcgacaagtgggtttacgacctcgatgttggatcagggtatcccggtggtgcagccgctacca
Centrolene_savagei_MHUA_4094        tattacttaatatacacatgcaagtctccgcacccctgtgaaaacgcccttataatcccctatagggataaggagctgatatcaggcacaattaaatcgcccaaaacatctagctacgccacacccacaagggaactcagcagtgattaacattgagcataagcgacagcttgactcagttaaagtaaaaagagccggcaaatctggtgccagccgccgcggttacaccacgtggctcaaattgacttctatcggcgtaaagcgtgattaaagttctatcactactggagttaaactaagattaagctgtgacacgcttgtgtttaagaaacccaaagacgaaagttactccaacccaatcaacttgaacccacgacagctgagttacaaactgggattagataccccactatgctcagtcgtaaactttaaattacacctatatcgccagggaactacgagcaaagcttaaaacccaaaggacttgacggtaccccacatccacctagaggagcctgtcctataatcgataccccccgctaaacctcaccacttctcgcccatccagcctgtatacctccgtcgtcagcttaccacgtgagcgcaacccagtgagcctaatgcccatacgccaacacgtcaggtcaaggtgcagcaaacgaagtgggaagagatgggctacactctctaacatagaaaatacggaagactacctatgaaacctagtctgaaggcggatttagaagtaaaaagaaaaaagaacgttctttttaactcggcactggggtgtgtacacaccgcccgtcaccctcttcaaca-gccccaaaaagtaaataaccaaacaacgcaatacagaagaggcaagtcgtaacaaaattttatgttaaaactagtaacaagaagaagaacttctcctacaatgcaaatgtaaatcagacaggacaccccactgataattaacgtcaatgaataaagaatagcaacctaacaagaaaaccctactacaacaacgttaacctaacaccagagcattacaagaaagattaaaagaaaaagaaggaactcggcaaacattaacctcgcctgtttaccaaaaacatcgcctcttgncaaaatataagaggtccagcctgcccagtgactctgttcaacggccgcggtatcctaaccgtgcgaaggtagcgtaatcacttgttctttaaatgaggactagtatgaatggcaccacgaaggttatactgtctcctatttctaatcagtgaaactaatctctccgtgaagaagcggggataaccatataagacgagaagaccctatggagctttaaatgacacaacacctgttttaacccacttaaatttcagaagaccctncacttatttttgcaggatgattgttaattttaggttggggtgaccgcggagtaaaaaacaacctccacactgaaaggggaccngccccttagctaagaaccacacctccacgcaccaataaaatgacactaattgacccaatatattgatcaacgaaccaagttaccctagggataacagcgcaatccacttcaagagcccctatcgacaagtgggtttacgacctcgatgttggatcagggtatcccggtggtgcagccgctacca
Centrolene_geckoideum               tattacttaatatacacatgc-agtctccgcatccctgtgaaaacgcccttataatccccactagggataaggagccggtatcaggcacaattaaattgcccaaaacacctagctacgccacacccacaagggaactcagcagtgattaacattgaacataagcgacagcttgattcagttaaagtaaaaagagccggcaaatctggtgccagccgccgcggttacaccacgtggctcaaattgatatctaccggcgtaaagcgtgattaaagtccca-ccctattagagttaaactaagactaagctgtgacacgcttgtacttaagaaacccaaaaacgaaagttactccaacttaatcaacttgaatccacgacagctgagttacaaactgggattagataccccactatgctcagccgtaaactttaaattacatccgaatcgccagggaactacgagcaaagcttaaaacccaaaggacttgacggtaccccacatccacctagaggagcctgtcctataatcgataccccccgctaaacctcaccacctctcgcccactcagcctgtatacctccgtcgtcagcttaccacgtgagcgcaatttagtgagcttaatgcccatacgccaacacgtcaggtcaaggtgcagcaaatgagatgggaagagatgggctacactctctaatatagaaaacacggaagactacttatgaaacctagtctaaaggcggatttagaagtaaaaagaaaaaagaatgtcctttttaactcggcactggggtgtgtacacaccgcccgtcaccctcttcaaag-cccccaaaaagtaaat--------------------------------------agactttatgttaaaactagtnnnatagaagagaactttttttacnatgcaagtgtnaatcagataggacatccnnatgataattaacaccaatgaacnaaaagtagtaactcaacaagaaanncctactacatttatgttaatctaacaccagagcattacaagaaagattaaaagaaagagaaggaactcggcaaatattaacctcgcctgtttaccaaaaacatcgcctcttgaaaaaatataagaggtccagcctgcccagtgactctgttcaacggccgcggtatcctaaccgtgcgaaggtagcgtaatcacttgttctttaaatgaggactagtatgaatggcaccacgaaggttatactgtctcctctttccaatcagtgaaactaatctctccgtgaagaagcggggataaacatataagacgagaagaccctatggagctttaaactacacaacatctgctctgacccacttaaatttcagaaaaatctnccttcacctctgcagaatgattgccagttttaggttggggtgaccgcggagcaaaaaacaacctccacattgaaagggngcttaccccttagccaagagccacacctccacacaccaataaaatgacattaattgacccaatatattgatcaacgaaccaagttaccctagggataacagcgcaatccacgttaagagccccgatcgacaagtgggnncacgacctcgatgttggatcagggtatcccggtggtgcagccgctacca
Centrolene_charapita_AJC2732        tattacttaatatacacatgcaagtctccgcacccctgtgaaaacgcccttac-atccccattagggacaaggagccggtatcaggcacaataaaaatgcccaagacacctagctatgccacacccacaagggacttcagcagtgattaacattgaacatgagcgacagcttgactcagttaaagtaaaaagagccggcaaatctggtgccagccgccgcggttacaccacgtggctcaaattgatctccatcggcgtaaagcgtgattaaagtcccacccccattagagttaaactaagactaagctgtgacacgcttgtacttaggaaacccaaagacgaaagttactccaacttaatcaacttgaacccacgacagctgagttacaaactgggattagataccccactatgcccagccgtaaactttaaattacaccacaatcgccagggaactacgagcaaagcttaaaacccaaaggacttgacggtaccccatatccacctagaggagcctgtcctatcatcgataccccccgctaaacctcaccacctctcgcctactcagcctgtatacctccgtcgtcagcttaccacgtgagcgcaacttagtgagcttaacgcccatacgccaatacgtcaggtcaaggtgcagcaaatgaggtgggaagagatgggctacattctctaatatagaaaacacgaaagactacctatgaaatctagtctgaaggcggatttagaagtaaaaagaaaaaagaatgttctttttaactcggcactggggtgtgtacacaccgcccgtcaccctcttcaaag-cccccaaaaagtaattaacaaactcaagcaacacagaagaggcaagtcgtaacannnnnnnnnnnnnnnnnnnnnnnnnnnnnnnnnnnnnnnnnnnnnnnnnnnnnnnnnnnnnnnnnnnnnnnnnnnnnnnnnnnnnnnnnnnnnnnnnnnnnnnnnnnnnnnnnnnnnnnnnnnnnnnnnnnnnnnnnnnnnnnnnnnnnnnnnnnnnnnnnnnnnnnnnnnnnnnnnnnnnnnnnnnnnnnnnnnnnnnnnnnnnnnnnnnnnnnnnnnnnnnnnnnnnnnnnnnnnnnnnnnnnnnnnnnnnnagcctgcccagtgactctgttcaacggccgcggtatcctaaccgtgcgaaggtagcgtaatcacttgttctttaaatgaggactagtatgaatggcaccacgaaggttatactgtctcctctttctaatcagtgaaactaatctccccgtgaagaagcgaggatgaacatataagacgagaagaccctatggagctttaaaccaagcaacacctgttttgattttcccaaatttaagaaaaatccncactcaccattacaggataattgccagttttaggttggggtgaccgcggagaataaaataacctccacattgaaaggtgatataatccttagctaagagtcacacctctacgcatcaacaaaatgacattaattgacccaatatattgatcaacgaaccaagttaccctagggataacagcgcaatccacttcaagagctcctatcgacaagtgggtttacgacctcgatgttggatcggggtatcccagtggtgcagccgctacta
Centrolene_charapita_MHNC_13933     tattacttaatatacacatgcaagtctccgcacccctgtgaaaacgcccttacancccccattagggacaaggagccggtatcaggcacaataaaaatgcccaagacacctagctatgccacacccacaagggacttcagcagtgattaacattgaacatgagcgacagcttgactcagttaaagtaaaaagagccggcaaatctggtgccagccgccgcggttacaccacgtggctcaaattgatctccatcggcgtaaagcgtgattaaagtcccacccccattagagttaaactaagactaagctgtgacacgcttgtacttaggaaacccaaagacgaaagttactccaacttaatcaacttgaacccacgacagctgagttacaaactgggattagataccccactatgcccagccgtaaactttaaattacaccacaatcgccagggaactacgagcaaagcttaaaacccaaaggacttgacggtatcccatatccacctagaggagcctgtcctatcatcgataccccccgctaaacctcaccacctctcgcctactcagcctgtatacctccgtcgtcagcttaccacgtgagcgcaacttagtgagcttaacgcccatacgccaatacgtcaggtcaaggtgcagcaaatgaggtgggaagagatgggctacattctctaatatagaaaacacgaaagactacctatgaaatctagtctgaaggcggatttagaagtaaaaagaaaaaagaatgttctttttaactcggcactggggtgtgtacacaccgcccgtcaccctcttcaaag-cccccaaaaagtaattaacaaactcaagcaacacagaagaggcaagtcgtaacaagattttatgttaaaactagtaacaagaagaagaacttctcttacaatgcaagtgtaaatcagacaggacaccccactgacaactaacacccatgaacaaaaagtagcaaccgaacaagaaaaccctactatatccgtgttaatctaacaccagggcatttcaagaaagatttaaagaaagagaaggaactcggcaaatattaacctcgcctgtttaccaaaaacatcgcctcttgnaaaaatataagaggtccagcctgcccagtgactctgttcaacggccgcggtatcctaaccgtgcgaaggtagcgtaatcacttgttctttaaatgaggactagtatgaatggcaccacgaaggttatactgtctcctctttctaatcagtgaaactaatctccccgtgaagaagcgaggatgaacatataagacgagaagaccctatggagctttaaaccaagcaacacctgttttgattttcccaaatttaagaaaaatccncactcaccattacaggataattgccagttttaggttggggtgaccgcggagaataaaataacctccacattgaaaggtgatataatccttagctaagagtcacacctctacgcatcaacaaaatgacattaattgacccaatatattgatcaacgaaccaagttaccctagggataacagcgcaatccacttcaagagctcctatcgacaagtgggtttacgacctcgatgttggatcagggtatcccagtggtgcagccgctacta
