# Supplementary material for: Uncovering hidden specific diversity of Andean glassfrogs of the Centrolene buckleyi species complex (Anura: Centrolenidae)
Source: PeerJ. 2018 Oct 31;6:e5856. doi: 10.7717/peerj.5856 (PMC6215445; doi:10.7717/peerj.5856)
Supplement: Supplemental Information 11 [file peerj-06-5856-s011.tree]

(Centrolene_aff_buckleyi_MAR_371:0.0045925093,(((Centrolene_sp_Yanayacu_Q_25744:0.0000021880,Centrolene_sp_Yanayacu_Q_25746:0.0000021880)82:0.000002,Centrolene_sp_Yanayacu_Q_25745:0.0006188350)97:0.002974,((((((Centrolene_sabini:0.0000021880,Centrolene_sabini_MUSM_28018:0.0000021880)87:0.001874,(Centrolene_sp_MRy_547:0.0000021880,Centrolene_sp_MRy_548:0.0000021880)95:0.003873)84:0.003868,(Centrolene_muelleri_PV:0.0104134760,Centrolene_lynchi:0.0124293681)45:0.000003)77:0.002362,((((Centrolene_buckleyi_KU_178031:0.0000021880,Centrolene_buckleyi_MZUTI_763:0.0006745534)99:0.006784,Centrolene_ballux:0.0100266087)99:0.006240,((Centrolene_altitudinale:0.0000021895,Centrolene_altitudinale_MHNLS_17194:0.0000021880)99:0.003329,Centrolene_notostictum_MAR_510:0.0044005724)98:0.002835)98:0.005559,(Centrolene_heloderma_Q_40200:0.0082095090,((Centrolene_bacatum:0.0116066644,(Centrolene_hybrida_MAR_347:0.0112817615,Centrolene_pipilatum_KU_178154:0.0073627409)100:0.010227)70:0.002379,(Centrolene_condor_Q_44896:0.0206367127,((Centrolene_aff_savagei_MAR_1152:0.0220257594,((Centrolene_antioquiense_NRPS_014:0.0050988557,Centrolene_peristictum:0.0106812092)99:0.016860,(Centrolene_daidaleum:0.0229412362,Centrolene_savagei_MHUA_4094:0.0401325351)80:0.003472)74:0.004361)100:0.036073,(Centrolene_geckoideum:0.0441198522,(Centrolene_charapita_AJC2732:0.0007027839,Centrolene_charapita_MHNC_13933:0.0015623157)100:0.073358)79:0.005476)99:0.020467)78:0.001967)99:0.008339)90:0.002803)85:0.004101)36:0.000773,(Centrolene_huilense_Q_37230:0.0085090529,Centrolene_muelleri:0.0097276087)99:0.010044)33:0.000323,Centrolene_hesperium_MHNSM_25802:0.0140271066)96:0.004301)79:0.000107,(Centrolene_venezuelense:0.0000021880,Centrolene_venezuelense_EBRG_5244:0.0000021880)99:0.002061);
