# Supplementary material for: Uncovering hidden specific diversity of Andean glassfrogs of the Centrolene buckleyi species complex (Anura: Centrolenidae)
Source: PeerJ. 2018 Oct 31;6:e5856. doi: 10.7717/peerj.5856 (PMC6215445; doi:10.7717/peerj.5856)
Supplement: Supplemental Information 12 [file peerj-06-5856-s012.tre]

#NEXUS
[ID: 8851405182]
begin taxa;
	dimensions ntax=34;
	taxlabels
		Centrolene_aff_buckleyi_MAR_371
		Centrolene_sp_Yanayacu_Q_25744
		Centrolene_sp_Yanayacu_Q_25746
		Centrolene_sp_Yanayacu_Q_25745
		Centrolene_venezuelense
		Centrolene_venezuelense_EBRG_5244
		Centrolene_sabini
		Centrolene_sabini_MUSM_28018
		Centrolene_sp_MRy_547
		Centrolene_sp_MRy_548
		Centrolene_buckleyi_KU_178031
		Centrolene_buckleyi_MZUTI_763
		Centrolene_muelleri_PV
		Centrolene_heloderma_Q_40200
		Centrolene_lynchi
		Centrolene_altitudinale
		Centrolene_altitudinale_MHNLS_17194
		Centrolene_notostictum_MAR_510
		Centrolene_ballux
		Centrolene_bacatum
		Centrolene_huilense_Q_37230
		Centrolene_muelleri
		Centrolene_hesperium_MHNSM_25802
		Centrolene_hybrida_MAR_347
		Centrolene_pipilatum_KU_178154
		Centrolene_condor_Q_44896
		Centrolene_aff_savagei_MAR_1152
		Centrolene_antioquiense_NRPS_014
		Centrolene_peristictum
		Centrolene_daidaleum
		Centrolene_savagei_MHUA_4094
		Centrolene_geckoideum
		Centrolene_charapita_AJC2732
		Centrolene_charapita_MHNC_13933
		;
end;
begin trees;
	translate
		1	Centrolene_aff_buckleyi_MAR_371,
		2	Centrolene_sp_Yanayacu_Q_25744,
		3	Centrolene_sp_Yanayacu_Q_25746,
		4	Centrolene_sp_Yanayacu_Q_25745,
		5	Centrolene_venezuelense,
		6	Centrolene_venezuelense_EBRG_5244,
		7	Centrolene_sabini,
		8	Centrolene_sabini_MUSM_28018,
		9	Centrolene_sp_MRy_547,
		10	Centrolene_sp_MRy_548,
		11	Centrolene_buckleyi_KU_178031,
		12	Centrolene_buckleyi_MZUTI_763,
		13	Centrolene_muelleri_PV,
		14	Centrolene_heloderma_Q_40200,
		15	Centrolene_lynchi,
		16	Centrolene_altitudinale,
		17	Centrolene_altitudinale_MHNLS_17194,
		18	Centrolene_notostictum_MAR_510,
		19	Centrolene_ballux,
		20	Centrolene_bacatum,
		21	Centrolene_huilense_Q_37230,
		22	Centrolene_muelleri,
		23	Centrolene_hesperium_MHNSM_25802,
		24	Centrolene_hybrida_MAR_347,
		25	Centrolene_pipilatum_KU_178154,
		26	Centrolene_condor_Q_44896,
		27	Centrolene_aff_savagei_MAR_1152,
		28	Centrolene_antioquiense_NRPS_014,
		29	Centrolene_peristictum,
		30	Centrolene_daidaleum,
		31	Centrolene_savagei_MHUA_4094,
		32	Centrolene_geckoideum,
		33	Centrolene_charapita_AJC2732,
		34	Centrolene_charapita_MHNC_13933
		;
   tree con_50_majrule = [&U] (1[&prob=1.00000000e+00,prob_stddev=0.00000000e+00,prob_range={1.00000000e+00,1.00000000e+00},prob(percent)="100",prob+-sd="100+-0"]:5.261787e-03[&length_mean=5.49432803e-03,length_median=5.26178700e-03,length_95%HPD={1.98346300e-03,9.35681400e-03}],(5[&prob=1.00000000e+00,prob_stddev=0.00000000e+00,prob_range={1.00000000e+00,1.00000000e+00},prob(percent)="100",prob+-sd="100+-0"]:8.194483e-04[&length_mean=1.10255866e-03,length_median=8.19448300e-04,length_95%HPD={1.42029600e-08,3.10821800e-03}],6[&prob=1.00000000e+00,prob_stddev=0.00000000e+00,prob_range={1.00000000e+00,1.00000000e+00},prob(percent)="100",prob+-sd="100+-0"]:5.720548e-04[&length_mean=8.25402088e-04,length_median=5.72054800e-04,length_95%HPD={3.79638200e-08,2.48246900e-03}])[&prob=9.98253357e-01,prob_stddev=1.31991506e-04,prob_range={9.98160025e-01,9.98346689e-01},prob(percent)="100",prob+-sd="100+-0"]:2.147901e-03[&length_mean=2.39537976e-03,length_median=2.14790100e-03,length_95%HPD={1.14172800e-04,5.14991300e-03}],((2[&prob=1.00000000e+00,prob_stddev=0.00000000e+00,prob_range={1.00000000e+00,1.00000000e+00},prob(percent)="100",prob+-sd="100+-0"]:4.612879e-04[&length_mean=6.65334028e-04,length_median=4.61287900e-04,length_95%HPD={1.39112900e-08,1.98715900e-03}],3[&prob=1.00000000e+00,prob_stddev=0.00000000e+00,prob_range={1.00000000e+00,1.00000000e+00},prob(percent)="100",prob+-sd="100+-0"]:4.671644e-04[&length_mean=6.70585972e-04,length_median=4.67164400e-04,length_95%HPD={1.76499700e-08,1.98956200e-03}],4[&prob=1.00000000e+00,prob_stddev=0.00000000e+00,prob_range={1.00000000e+00,1.00000000e+00},prob(percent)="100",prob+-sd="100+-0"]:1.075003e-03[&length_mean=1.29548224e-03,length_median=1.07500300e-03,length_95%HPD={1.43395600e-06,3.15131300e-03}])[&prob=1.00000000e+00,prob_stddev=0.00000000e+00,prob_range={1.00000000e+00,1.00000000e+00},prob(percent)="100",prob+-sd="100+-0"]:3.510532e-03[&length_mean=3.74635733e-03,length_median=3.51053200e-03,length_95%HPD={9.40955700e-04,7.04935800e-03}],((((7[&prob=1.00000000e+00,prob_stddev=0.00000000e+00,prob_range={1.00000000e+00,1.00000000e+00},prob(percent)="100",prob+-sd="100+-0"]:1.247814e-03[&length_mean=1.81101618e-03,length_median=1.24781400e-03,length_95%HPD={1.77322800e-08,5.47570000e-03}],8[&prob=1.00000000e+00,prob_stddev=0.00000000e+00,prob_range={1.00000000e+00,1.00000000e+00},prob(percent)="100",prob+-sd="100+-0"]:1.226435e-03[&length_mean=1.79782390e-03,length_median=1.22643500e-03,length_95%HPD={7.47074000e-08,5.42146400e-03}])[&prob=9.29054279e-01,prob_stddev=2.35699118e-03,prob_range={9.27387635e-01,9.30720924e-01},prob(percent)="93",prob+-sd="93+-0"]:2.968943e-03[&length_mean=3.55498395e-03,length_median=2.96894300e-03,length_95%HPD={6.42263900e-06,8.56332400e-03}],(9[&prob=1.00000000e+00,prob_stddev=0.00000000e+00,prob_range={1.00000000e+00,1.00000000e+00},prob(percent)="100",prob+-sd="100+-0"]:4.611421e-04[&length_mean=6.65346935e-04,length_median=4.61142100e-04,length_95%HPD={1.01793800e-08,1.99416200e-03}],10[&prob=1.00000000e+00,prob_stddev=0.00000000e+00,prob_range={1.00000000e+00,1.00000000e+00},prob(percent)="100",prob+-sd="100+-0"]:4.643898e-04[&length_mean=6.66534873e-04,length_median=4.64389800e-04,length_95%HPD={1.41435400e-08,1.98807400e-03}])[&prob=9.95240063e-01,prob_stddev=3.20550800e-04,prob_range={9.95013400e-01,9.95466727e-01},prob(percent)="100",prob+-sd="100+-0"]:3.941111e-03[&length_mean=4.29417537e-03,length_median=3.94111100e-03,length_95%HPD={2.15255200e-04,9.02976000e-03}])[&prob=9.84933534e-01,prob_stddev=9.61652400e-04,prob_range={9.84253543e-01,9.85613525e-01},prob(percent)="98",prob+-sd="98+-0"]:3.915490e-03[&length_mean=4.27857899e-03,length_median=3.91549000e-03,length_95%HPD={2.06452800e-04,9.03516300e-03}],13[&prob=1.00000000e+00,prob_stddev=0.00000000e+00,prob_range={1.00000000e+00,1.00000000e+00},prob(percent)="100",prob+-sd="100+-0"]:1.035495e-02[&length_mean=1.09915289e-02,length_median=1.03549500e-02,length_95%HPD={3.09811800e-03,2.01233400e-02}],15[&prob=1.00000000e+00,prob_stddev=0.00000000e+00,prob_range={1.00000000e+00,1.00000000e+00},prob(percent)="100",prob+-sd="100+-0"]:1.211649e-02[&length_mean=1.23321871e-02,length_median=1.21164900e-02,length_95%HPD={4.70145300e-03,1.98314700e-02}])[&prob=9.47560699e-01,prob_stddev=2.28156746e-03,prob_range={9.45947387e-01,9.49174011e-01},prob(percent)="95",prob+-sd="95+-0"]:3.301336e-03[&length_mean=3.59654696e-03,length_median=3.30133600e-03,length_95%HPD={3.79133500e-04,7.33963300e-03}],((((11[&prob=1.00000000e+00,prob_stddev=0.00000000e+00,prob_range={1.00000000e+00,1.00000000e+00},prob(percent)="100",prob+-sd="100+-0"]:4.801646e-04[&length_mean=6.89655830e-04,length_median=4.80164600e-04,length_95%HPD={2.81996400e-08,2.06565700e-03}],12[&prob=1.00000000e+00,prob_stddev=0.00000000e+00,prob_range={1.00000000e+00,1.00000000e+00},prob(percent)="100",prob+-sd="100+-0"]:1.197562e-03[&length_mean=1.42453306e-03,length_median=1.19756200e-03,length_95%HPD={2.64410300e-05,3.43429000e-03}])[&prob=9.99993333e-01,prob_stddev=9.42796471e-06,prob_range={9.99986667e-01,1.00000000e+00},prob(percent)="100",prob+-sd="100+-0"]:7.522345e-03[&length_mean=7.78460428e-03,length_median=7.52234500e-03,length_95%HPD={3.01076600e-03,1.29440500e-02}],19[&prob=1.00000000e+00,prob_stddev=0.00000000e+00,prob_range={1.00000000e+00,1.00000000e+00},prob(percent)="100",prob+-sd="100+-0"]:1.048190e-02[&length_mean=1.07766633e-02,length_median=1.04819000e-02,length_95%HPD={4.95472300e-03,1.70614500e-02}])[&prob=9.99993333e-01,prob_stddev=9.42796471e-06,prob_range={9.99986667e-01,1.00000000e+00},prob(percent)="100",prob+-sd="100+-0"]:6.775476e-03[&length_mean=7.02994389e-03,length_median=6.77547600e-03,length_95%HPD={2.58580400e-03,1.20296900e-02}],((16[&prob=1.00000000e+00,prob_stddev=0.00000000e+00,prob_range={1.00000000e+00,1.00000000e+00},prob(percent)="100",prob+-sd="100+-0"]:5.595256e-04[&length_mean=7.93225044e-04,length_median=5.59525600e-04,length_95%HPD={1.16460300e-08,2.35236200e-03}],17[&prob=1.00000000e+00,prob_stddev=0.00000000e+00,prob_range={1.00000000e+00,1.00000000e+00},prob(percent)="100",prob+-sd="100+-0"]:5.730808e-04[&length_mean=8.21759890e-04,length_median=5.73080800e-04,length_95%HPD={1.24437500e-08,2.44902200e-03}])[&prob=1.00000000e+00,prob_stddev=0.00000000e+00,prob_range={1.00000000e+00,1.00000000e+00},prob(percent)="100",prob+-sd="100+-0"]:3.802364e-03[&length_mean=4.03587988e-03,length_median=3.80236400e-03,length_95%HPD={1.10169700e-03,7.48464500e-03}],18[&prob=1.00000000e+00,prob_stddev=0.00000000e+00,prob_range={1.00000000e+00,1.00000000e+00},prob(percent)="100",prob+-sd="100+-0"]:5.122861e-03[&length_mean=5.43459911e-03,length_median=5.12286100e-03,length_95%HPD={1.50377600e-03,9.87230400e-03}])[&prob=9.99466674e-01,prob_stddev=3.77118588e-05,prob_range={9.99440007e-01,9.99493340e-01},prob(percent)="100",prob+-sd="100+-0"]:3.430205e-03[&length_mean=3.68161856e-03,length_median=3.43020500e-03,length_95%HPD={7.10301200e-04,7.11488200e-03}])[&prob=9.99933334e-01,prob_stddev=1.88559294e-05,prob_range={9.99920001e-01,9.99946667e-01},prob(percent)="100",prob+-sd="100+-0"]:5.733482e-03[&length_mean=6.00350696e-03,length_median=5.73348200e-03,length_95%HPD={1.89381300e-03,1.05053800e-02}],(14[&prob=1.00000000e+00,prob_stddev=0.00000000e+00,prob_range={1.00000000e+00,1.00000000e+00},prob(percent)="100",prob+-sd="100+-0"]:7.678514e-03[&length_mean=8.02140863e-03,length_median=7.67851400e-03,length_95%HPD={3.04977800e-03,1.37949800e-02}],((20[&prob=1.00000000e+00,prob_stddev=0.00000000e+00,prob_range={1.00000000e+00,1.00000000e+00},prob(percent)="100",prob+-sd="100+-0"]:1.163753e-02[&length_mean=1.19288603e-02,length_median=1.16375300e-02,length_95%HPD={5.99811400e-03,1.83347900e-02}],(24[&prob=1.00000000e+00,prob_stddev=0.00000000e+00,prob_range={1.00000000e+00,1.00000000e+00},prob(percent)="100",prob+-sd="100+-0"]:1.171482e-02[&length_mean=1.19877603e-02,length_median=1.17148200e-02,length_95%HPD={6.27139700e-03,1.80941500e-02}],25[&prob=1.00000000e+00,prob_stddev=0.00000000e+00,prob_range={1.00000000e+00,1.00000000e+00},prob(percent)="100",prob+-sd="100+-0"]:8.047709e-03[&length_mean=8.29765337e-03,length_median=8.04770900e-03,length_95%HPD={3.50792700e-03,1.33695400e-02}])[&prob=1.00000000e+00,prob_stddev=0.00000000e+00,prob_range={1.00000000e+00,1.00000000e+00},prob(percent)="100",prob+-sd="100+-0"]:1.075207e-02[&length_mean=1.10258834e-02,length_median=1.07520700e-02,length_95%HPD={5.27129000e-03,1.71646900e-02}])[&prob=8.20629058e-01,prob_stddev=9.42796471e-05,prob_range={8.20562393e-01,8.20695724e-01},prob(percent)="82",prob+-sd="82+-0"]:3.428053e-03[&length_mean=3.70177525e-03,length_median=3.42805300e-03,length_95%HPD={5.13745400e-04,7.38044800e-03}],(26[&prob=1.00000000e+00,prob_stddev=0.00000000e+00,prob_range={1.00000000e+00,1.00000000e+00},prob(percent)="100",prob+-sd="100+-0"]:1.811010e-02[&length_mean=1.84558692e-02,length_median=1.81101000e-02,length_95%HPD={9.69481900e-03,2.78577100e-02}],((27[&prob=1.00000000e+00,prob_stddev=0.00000000e+00,prob_range={1.00000000e+00,1.00000000e+00},prob(percent)="100",prob+-sd="100+-0"]:1.996402e-02[&length_mean=2.04923562e-02,length_median=1.99640200e-02,length_95%HPD={9.22976700e-03,3.30355000e-02}],((28[&prob=1.00000000e+00,prob_stddev=0.00000000e+00,prob_range={1.00000000e+00,1.00000000e+00},prob(percent)="100",prob+-sd="100+-0"]:5.445691e-03[&length_mean=5.72914885e-03,length_median=5.44569100e-03,length_95%HPD={1.48663300e-03,1.04914200e-02}],29[&prob=1.00000000e+00,prob_stddev=0.00000000e+00,prob_range={1.00000000e+00,1.00000000e+00},prob(percent)="100",prob+-sd="100+-0"]:1.153902e-02[&length_mean=1.18073787e-02,length_median=1.15390200e-02,length_95%HPD={5.93605400e-03,1.81647900e-02}])[&prob=1.00000000e+00,prob_stddev=0.00000000e+00,prob_range={1.00000000e+00,1.00000000e+00},prob(percent)="100",prob+-sd="100+-0"]:1.614757e-02[&length_mean=1.64707761e-02,length_median=1.61475700e-02,length_95%HPD={8.40148500e-03,2.49467100e-02}],(30[&prob=1.00000000e+00,prob_stddev=0.00000000e+00,prob_range={1.00000000e+00,1.00000000e+00},prob(percent)="100",prob+-sd="100+-0"]:2.216691e-02[&length_mean=2.24696859e-02,length_median=2.21669100e-02,length_95%HPD={1.34824300e-02,3.20248500e-02}],31[&prob=1.00000000e+00,prob_stddev=0.00000000e+00,prob_range={1.00000000e+00,1.00000000e+00},prob(percent)="100",prob+-sd="100+-0"]:3.715542e-02[&length_mean=3.75267098e-02,length_median=3.71554200e-02,length_95%HPD={2.56886800e-02,4.96444100e-02}])[&prob=5.74399008e-01,prob_stddev=4.76112218e-03,prob_range={5.71032386e-01,5.77765630e-01},prob(percent)="57",prob+-sd="57+-0"]:4.614404e-03[&length_mean=5.01731514e-03,length_median=4.61440400e-03,length_95%HPD={1.59335500e-07,1.05352800e-02}])[&prob=7.38923481e-01,prob_stddev=3.01694871e-04,prob_range={7.38710151e-01,7.39136812e-01},prob(percent)="74",prob+-sd="74+-0"]:6.515435e-03[&length_mean=7.17052488e-03,length_median=6.51543500e-03,length_95%HPD={1.80944300e-04,1.51747600e-02}])[&prob=1.00000000e+00,prob_stddev=0.00000000e+00,prob_range={1.00000000e+00,1.00000000e+00},prob(percent)="100",prob+-sd="100+-0"]:3.192057e-02[&length_mean=3.22355952e-02,length_median=3.19205700e-02,length_95%HPD={1.90551900e-02,4.58641800e-02}],(32[&prob=1.00000000e+00,prob_stddev=0.00000000e+00,prob_range={1.00000000e+00,1.00000000e+00},prob(percent)="100",prob+-sd="100+-0"]:3.612319e-02[&length_mean=3.65315172e-02,length_median=3.61231900e-02,length_95%HPD={2.41216700e-02,5.02105400e-02}],(33[&prob=1.00000000e+00,prob_stddev=0.00000000e+00,prob_range={1.00000000e+00,1.00000000e+00},prob(percent)="100",prob+-sd="100+-0"]:1.433421e-03[&length_mean=1.75972001e-03,length_median=1.43342100e-03,length_95%HPD={7.48904000e-07,4.45291500e-03}],34[&prob=1.00000000e+00,prob_stddev=0.00000000e+00,prob_range={1.00000000e+00,1.00000000e+00},prob(percent)="100",prob+-sd="100+-0"]:1.962078e-03[&length_mean=2.23892037e-03,length_median=1.96207800e-03,length_95%HPD={7.50861600e-08,5.05489400e-03}])[&prob=1.00000000e+00,prob_stddev=0.00000000e+00,prob_range={1.00000000e+00,1.00000000e+00},prob(percent)="100",prob+-sd="100+-0"]:6.178254e-02[&length_mean=6.22863802e-02,length_median=6.17825400e-02,length_95%HPD={4.58907300e-02,7.98731200e-02}])[&prob=9.68373755e-01,prob_stddev=9.99364259e-04,prob_range={9.67667098e-01,9.69080412e-01},prob(percent)="97",prob+-sd="97+-0"]:8.411332e-03[&length_mean=8.85086872e-03,length_median=8.41133200e-03,length_95%HPD={1.51391500e-03,1.68413500e-02}])[&prob=1.00000000e+00,prob_stddev=0.00000000e+00,prob_range={1.00000000e+00,1.00000000e+00},prob(percent)="100",prob+-sd="100+-0"]:1.715241e-02[&length_mean=1.75318199e-02,length_median=1.71524100e-02,length_95%HPD={8.47485700e-03,2.75238900e-02}])[&prob=9.00701324e-01,prob_stddev=3.86546553e-04,prob_range={9.00427994e-01,9.00974654e-01},prob(percent)="90",prob+-sd="90+-0"]:5.390646e-03[&length_mean=5.75680759e-03,length_median=5.39064600e-03,length_95%HPD={3.55768800e-04,1.16749700e-02}])[&prob=9.99973334e-01,prob_stddev=3.77118588e-05,prob_range={9.99946667e-01,1.00000000e+00},prob(percent)="100",prob+-sd="100+-0"]:8.152934e-03[&length_mean=8.43922565e-03,length_median=8.15293400e-03,length_95%HPD={3.42388400e-03,1.40164800e-02}])[&prob=9.81126918e-01,prob_stddev=1.03707612e-04,prob_range={9.81053586e-01,9.81200251e-01},prob(percent)="98",prob+-sd="98+-0"]:4.478841e-03[&length_mean=4.74826590e-03,length_median=4.47884100e-03,length_95%HPD={7.65668400e-04,9.11433500e-03}])[&prob=9.96740043e-01,prob_stddev=1.60275400e-04,prob_range={9.96626712e-01,9.96853375e-01},prob(percent)="100",prob+-sd="100+-0"]:4.646479e-03[&length_mean=4.89921016e-03,length_median=4.64647900e-03,length_95%HPD={1.26534100e-03,9.00173200e-03}],(21[&prob=1.00000000e+00,prob_stddev=0.00000000e+00,prob_range={1.00000000e+00,1.00000000e+00},prob(percent)="100",prob+-sd="100+-0"]:9.005060e-03[&length_mean=9.32013977e-03,length_median=9.00506000e-03,length_95%HPD={3.87893400e-03,1.52967900e-02}],22[&prob=1.00000000e+00,prob_stddev=0.00000000e+00,prob_range={1.00000000e+00,1.00000000e+00},prob(percent)="100",prob+-sd="100+-0"]:1.010978e-02[&length_mean=1.04391466e-02,length_median=1.01097800e-02,length_95%HPD={4.65032100e-03,1.67583200e-02}])[&prob=1.00000000e+00,prob_stddev=0.00000000e+00,prob_range={1.00000000e+00,1.00000000e+00},prob(percent)="100",prob+-sd="100+-0"]:1.006920e-02[&length_mean=1.03974360e-02,length_median=1.00692000e-02,length_95%HPD={4.52178100e-03,1.68381100e-02}],23[&prob=1.00000000e+00,prob_stddev=0.00000000e+00,prob_range={1.00000000e+00,1.00000000e+00},prob(percent)="100",prob+-sd="100+-0"]:1.399336e-02[&length_mean=1.42556733e-02,length_median=1.39933600e-02,length_95%HPD={8.05950300e-03,2.08554900e-02}])[&prob=9.99760003e-01,prob_stddev=3.77118588e-05,prob_range={9.99733337e-01,9.99786670e-01},prob(percent)="100",prob+-sd="100+-0"]:4.914851e-03[&length_mean=5.15495493e-03,length_median=4.91485100e-03,length_95%HPD={1.47329900e-03,9.27942300e-03}])[&prob=5.67145771e-01,prob_stddev=4.44057138e-03,prob_range={5.64005813e-01,5.70285730e-01},prob(percent)="57",prob+-sd="57+-0"]:9.377831e-04[&length_mean=1.18239495e-03,length_median=9.37783100e-04,length_95%HPD={8.80904200e-08,3.10059300e-03}]);
end;
