# Supplementary material for: Uncovering hidden specific diversity of Andean glassfrogs of the Centrolene buckleyi species complex (Anura: Centrolenidae)
Source: PeerJ. 2018 Oct 31;6:e5856. doi: 10.7717/peerj.5856 (PMC6215445; doi:10.7717/peerj.5856)
Supplement: Supplemental Information 13 [file peerj-06-5856-s013.txt]

IQ-TREE 1.5.4 built Apr  2 2017

Input file name: concatenated.phy
Type of analysis: ModelFinder + tree reconstruction + ultrafast bootstrap (1000 replicates)
Random seed number: 532489

REFERENCES
----------

To cite ModelFinder please use: 

Subha Kalyaanamoorthy, Bui Quang Minh, Thomas KF Wong, Arndt von Haeseler,
and Lars S Jermiin (2017) ModelFinder: Fast model selection for
accurate phylogenetic estimates. Nature Methods, in press.

To cite IQ-TREE please use:

Lam-Tung Nguyen, Heiko A. Schmidt, Arndt von Haeseler, and Bui Quang Minh
(2015) IQ-TREE: A fast and effective stochastic algorithm for estimating
maximum likelihood phylogenies. Mol Biol Evol, 32:268-274.
http://dx.doi.org/10.1093/molbev/msu300

Since you used ultrafast bootstrap (UFBoot) please also cite: 

Bui Quang Minh, Minh Anh Thi Nguyen, and Arndt von Haeseler (2013)
Ultrafast approximation for phylogenetic bootstrap. Mol Biol Evol, 30:1188-95.
http://dx.doi.org/10.1093/molbev/mst024

SEQUENCE ALIGNMENT
------------------

Input data: 34 sequences with 1642 nucleotide sites
Number of constant sites: 1323 (= 80.5725% of all sites)
Number of invariant (constant or ambiguous constant) sites: 1323 (= 80.5725% of all sites)
Number of distinct site patterns: 356

ModelFinder
-----------

Best-fit model according to BIC: TIM2+R3

List of models sorted by BIC scores: 

Model             LogL          AIC      w-AIC      AICc     w-AICc       BIC      w-BIC
TIM2+R3          -5503.4860  11156.9721 + 0.7407  11164.2518 + 0.7702  11562.2474 + 0.9681
TIM2+I+G4        -5514.7528  11175.5055 - 0.0001  11182.3958 - 0.0001  11569.9734 - 0.0203
TIM2+R2          -5515.8561  11177.7122 - 0.0000  11184.6025 - 0.0000  11572.1801 - 0.0067
TN+R3            -5513.1193  11174.2387 - 0.0001  11181.3223 - 0.0002  11574.1103 - 0.0026
GTR+R3           -5503.1488  11160.2975 + 0.1405  11167.9778 + 0.1195  11576.3801 - 0.0008
TIM2+R4          -5503.4948  11160.9896 + 0.0994  11168.6699 + 0.0846  11577.0722 - 0.0006
TPM2u+R2         -5523.2991  11190.5981 - 0.0000  11197.2979 - 0.0000  11579.6624 - 0.0002
TPM2+R2          -5523.3009  11190.6019 - 0.0000  11197.3017 - 0.0000  11579.6661 - 0.0002
TIM+R3           -5512.7136  11175.4272 - 0.0001  11182.7069 - 0.0001  11580.7025 - 0.0001
TIM3+R3          -5512.7824  11175.5648 - 0.0001  11182.8445 - 0.0001  11580.8400 - 0.0001
TPM2u+R3         -5516.5100  11181.0200 - 0.0000  11188.1036 - 0.0000  11580.8916 - 0.0001
TPM2+R3          -5516.5104  11181.0208 - 0.0000  11188.1044 - 0.0000  11580.8924 - 0.0001
TN+I+G4          -5524.3492  11192.6983 - 0.0000  11199.3981 - 0.0000  11581.7626 - 0.0001
TPM2u+I+G4       -5524.7331  11193.4662 - 0.0000  11200.1660 - 0.0000  11582.5305 - 0.0000
TPM2+I+G4        -5524.7443  11193.4886 - 0.0000  11200.1884 - 0.0000  11582.5529 - 0.0000
TN+R2            -5525.3817  11194.7634 - 0.0000  11201.4632 - 0.0000  11583.8276 - 0.0000
GTR+I+G4         -5514.6237  11179.2475 - 0.0000  11186.5271 - 0.0000  11584.5227 - 0.0000
GTR+R2           -5515.6419  11181.2838 - 0.0000  11188.5635 - 0.0000  11586.5591 - 0.0000
TIM+I+G4         -5523.9688  11193.9377 - 0.0000  11200.8280 - 0.0000  11588.4056 - 0.0000
TIM3+I+G4        -5524.0755  11194.1509 - 0.0000  11201.0412 - 0.0000  11588.6189 - 0.0000
TN+R4            -5513.0297  11178.0595 - 0.0000  11185.5381 - 0.0000  11588.7384 - 0.0000
HKY+R2           -5531.9006  11205.8011 - 0.0000  11212.3132 - 0.0000  11589.4617 - 0.0000
TIM+R2           -5524.9211  11195.8423 - 0.0000  11202.7326 - 0.0000  11590.3102 - 0.0000
TIM3+R2          -5525.2461  11196.4923 - 0.0000  11203.3826 - 0.0000  11590.9602 - 0.0000
HKY+I+G4         -5532.6746  11207.3492 - 0.0000  11213.8613 - 0.0000  11591.0098 - 0.0000
GTR+R4           -5503.1483  11164.2966 - 0.0190  11172.3888 - 0.0132  11591.1866 - 0.0000
TVM+R2           -5523.1374  11194.2749 - 0.0000  11201.3585 - 0.0000  11594.1465 - 0.0000
K3Pu+R3          -5523.4716  11194.9432 - 0.0000  11202.0268 - 0.0000  11594.8148 - 0.0000
TIM+R4           -5512.4834  11178.9668 - 0.0000  11186.6471 - 0.0000  11595.0494 - 0.0000
TPM3u+R3         -5523.6306  11195.2612 - 0.0000  11202.3447 - 0.0000  11595.1328 - 0.0000
TPM3+R3          -5523.6310  11195.2619 - 0.0000  11202.3455 - 0.0000  11595.1335 - 0.0000
TIM3+R4          -5512.7785  11179.5570 - 0.0000  11187.2373 - 0.0000  11595.6396 - 0.0000
K3Pu+R2          -5531.4362  11206.8723 - 0.0000  11213.5721 - 0.0000  11595.9366 - 0.0000
TVM+R3           -5516.7158  11185.4316 - 0.0000  11192.9102 - 0.0000  11596.1105 - 0.0000
TPM3u+R2         -5531.6938  11207.3877 - 0.0000  11214.0875 - 0.0000  11596.4520 - 0.0000
TPM3+R2          -5531.6943  11207.3885 - 0.0000  11214.0883 - 0.0000  11596.4528 - 0.0000
TVM+I+G4         -5524.4607  11196.9214 - 0.0000  11204.0050 - 0.0000  11596.7930 - 0.0000
K3Pu+I+G4        -5532.1589  11208.3177 - 0.0000  11215.0176 - 0.0000  11597.3820 - 0.0000
TPM3u+I+G4       -5532.3295  11208.6591 - 0.0000  11215.3589 - 0.0000  11597.7234 - 0.0000
TPM3+I+G4        -5532.3318  11208.6636 - 0.0000  11215.3634 - 0.0000  11597.7279 - 0.0000
HKY+R3           -5528.7117  11203.4234 - 0.0000  11210.3137 - 0.0000  11597.8913 - 0.0000
K3Pu+R4          -5523.3631  11198.7263 - 0.0000  11206.2048 - 0.0000  11609.4052 - 0.0000
TPM3u+R4         -5523.5081  11199.0162 - 0.0000  11206.4948 - 0.0000  11609.6951 - 0.0000
TPM3+R4          -5523.5255  11199.0511 - 0.0000  11206.5296 - 0.0000  11609.7300 - 0.0000
TIM2+G4          -5538.4224  11220.8447 - 0.0000  11227.5445 - 0.0000  11609.9090 - 0.0000
TIM2+I           -5543.1441  11230.2883 - 0.0000  11236.9881 - 0.0000  11619.3526 - 0.0000
TN+G4            -5548.7617  11239.5233 - 0.0000  11246.0354 - 0.0000  11623.1839 - 0.0000
GTR+G4           -5538.2201  11224.4402 - 0.0000  11231.5238 - 0.0000  11624.3118 - 0.0000
TIM+G4           -5548.1998  11240.3996 - 0.0000  11247.0994 - 0.0000  11629.4638 - 0.0000
TPM2u+G4         -5552.1150  11246.2301 - 0.0000  11252.7422 - 0.0000  11629.8907 - 0.0000
TPM2+G4          -5552.2261  11246.4522 - 0.0000  11252.9643 - 0.0000  11630.1128 - 0.0000
TIM3+G4          -5548.5381  11241.0762 - 0.0000  11247.7760 - 0.0000  11630.1404 - 0.0000
TPM2u+I          -5553.4756  11248.9512 - 0.0000  11255.4633 - 0.0000  11632.6118 - 0.0000
TPM2+I           -5553.4776  11248.9553 - 0.0000  11255.4674 - 0.0000  11632.6158 - 0.0000
GTR+I            -5542.7018  11233.4037 - 0.0000  11240.4873 - 0.0000  11633.2753 - 0.0000
TN+I             -5553.8360  11249.6721 - 0.0000  11256.1842 - 0.0000  11633.3327 - 0.0000
TIM2e+R3         -5552.7745  11249.5490 - 0.0000  11256.2488 - 0.0000  11638.6132 - 0.0000
TIM+I            -5553.1314  11250.2629 - 0.0000  11256.9627 - 0.0000  11639.3272 - 0.0000
HKY+G4           -5560.8677  11261.7353 - 0.0000  11268.0625 - 0.0000  11639.9923 - 0.0000
TIM3+I           -5553.5898  11251.1796 - 0.0000  11257.8794 - 0.0000  11640.2439 - 0.0000
TIM2e+R2         -5562.5518  11265.1036 - 0.0000  11271.4308 - 0.0000  11643.3605 - 0.0000
TVM+G4           -5551.7376  11249.4751 - 0.0000  11256.3654 - 0.0000  11643.9430 - 0.0000
TIM2e+I+G4       -5562.9662  11265.9324 - 0.0000  11272.2595 - 0.0000  11644.1893 - 0.0000
HKY+I            -5563.1526  11266.3052 - 0.0000  11272.6323 - 0.0000  11644.5621 - 0.0000
K3Pu+G4          -5560.3070  11262.6141 - 0.0000  11269.1262 - 0.0000  11646.2747 - 0.0000
TVM+I            -5553.0083  11252.0166 - 0.0000  11258.9069 - 0.0000  11646.4845 - 0.0000
TPM3+G4          -5560.5141  11263.0283 - 0.0000  11269.5404 - 0.0000  11646.6889 - 0.0000
TPM3u+G4         -5560.5155  11263.0309 - 0.0000  11269.5430 - 0.0000  11646.6915 - 0.0000
SYM+R3           -5550.9338  11249.8675 - 0.0000  11256.9511 - 0.0000  11649.7391 - 0.0000
K3Pu+I           -5562.5468  11267.0936 - 0.0000  11273.6057 - 0.0000  11650.7542 - 0.0000
TPM3+I           -5562.8061  11267.6121 - 0.0000  11274.1242 - 0.0000  11651.2727 - 0.0000
TPM3u+I          -5562.8141  11267.6281 - 0.0000  11274.1402 - 0.0000  11651.2887 - 0.0000
TIM2e+R4         -5552.7481  11253.4963 - 0.0000  11260.5799 - 0.0000  11653.3679 - 0.0000
SYM+R2           -5560.8063  11265.6126 - 0.0000  11272.3124 - 0.0000  11654.6768 - 0.0000
SYM+I+G4         -5560.9572  11265.9144 - 0.0000  11272.6142 - 0.0000  11654.9787 - 0.0000
SYM+R4           -5550.9004  11253.8008 - 0.0000  11261.2794 - 0.0000  11664.4798 - 0.0000
TVMe+R2          -5569.7968  11281.5936 - 0.0000  11288.1057 - 0.0000  11665.2542 - 0.0000
TNe+R3           -5572.6510  11287.3021 - 0.0000  11293.8142 - 0.0000  11670.9627 - 0.0000
TVMe+R3          -5565.8064  11277.6128 - 0.0000  11284.5031 - 0.0000  11672.0807 - 0.0000
TVMe+I+G4        -5573.7927  11289.5853 - 0.0000  11296.0974 - 0.0000  11673.2459 - 0.0000
TIM3e+R3         -5571.3926  11286.7852 - 0.0000  11293.4850 - 0.0000  11675.8494 - 0.0000
TIMe+R3          -5571.4959  11286.9918 - 0.0000  11293.6916 - 0.0000  11676.0560 - 0.0000
TNe+I+G4         -5583.9164  11305.8328 - 0.0000  11311.9779 - 0.0000  11678.6861 - 0.0000
TNe+R2           -5584.1943  11306.3885 - 0.0000  11312.5335 - 0.0000  11679.2418 - 0.0000
TIM2e+G4         -5585.3575  11308.7150 - 0.0000  11314.8601 - 0.0000  11681.5683 - 0.0000
TIMe+I+G4        -5582.3121  11304.6241 - 0.0000  11310.9513 - 0.0000  11682.8810 - 0.0000
TIM3e+I+G4       -5582.4471  11304.8942 - 0.0000  11311.2214 - 0.0000  11683.1511 - 0.0000
TIMe+R2          -5582.8028  11305.6055 - 0.0000  11311.9327 - 0.0000  11683.8624 - 0.0000
TIM3e+R2         -5583.0742  11306.1484 - 0.0000  11312.4755 - 0.0000  11684.4053 - 0.0000
TNe+R4           -5572.6554  11291.3108 - 0.0000  11298.2011 - 0.0000  11685.7788 - 0.0000
K2P+R2           -5593.3020  11322.6040 - 0.0000  11328.5697 - 0.0000  11690.0536 - 0.0000
TIMe+R4          -5571.3804  11290.7609 - 0.0000  11297.8445 - 0.0000  11690.6325 - 0.0000
TIM3e+R4         -5571.3980  11290.7959 - 0.0000  11297.8795 - 0.0000  11690.6675 - 0.0000
TIM2e+I          -5589.9137  11317.8274 - 0.0000  11323.9724 - 0.0000  11690.6806 - 0.0000
SYM+G4           -5583.3999  11308.7998 - 0.0000  11315.3119 - 0.0000  11692.4604 - 0.0000
K3P+R2           -5592.2005  11322.4009 - 0.0000  11328.5460 - 0.0000  11695.2542 - 0.0000
K2P+I+G4         -5597.0983  11330.1966 - 0.0000  11336.1623 - 0.0000  11697.6462 - 0.0000
K3P+R3           -5586.4650  11314.9301 - 0.0000  11321.4422 - 0.0000  11698.5907 - 0.0000
SYM+I            -5588.0048  11318.0095 - 0.0000  11324.5216 - 0.0000  11701.6701 - 0.0000
K3P+I+G4         -5595.7119  11329.4238 - 0.0000  11335.5688 - 0.0000  11702.2770 - 0.0000
K2P+R3           -5593.0848  11326.1696 - 0.0000  11332.4967 - 0.0000  11704.4265 - 0.0000
TNe+G4           -5606.5047  11349.0093 - 0.0000  11354.9750 - 0.0000  11716.4589 - 0.0000
TVMe+G4          -5600.8245  11341.6491 - 0.0000  11347.9762 - 0.0000  11719.9060 - 0.0000
TIMe+G4          -5605.0099  11348.0199 - 0.0000  11354.1649 - 0.0000  11720.8731 - 0.0000
TIM3e+G4         -5605.0796  11348.1592 - 0.0000  11354.3043 - 0.0000  11721.0125 - 0.0000
TVMe+I           -5602.2554  11344.5109 - 0.0000  11350.8380 - 0.0000  11722.7678 - 0.0000
TNe+I            -5611.2274  11358.4548 - 0.0000  11364.4204 - 0.0000  11725.9044 - 0.0000
TIMe+I           -5609.7060  11357.4119 - 0.0000  11363.5569 - 0.0000  11730.2652 - 0.0000
TIM3e+I          -5610.0124  11358.0247 - 0.0000  11364.1698 - 0.0000  11730.8780 - 0.0000
K2P+G4           -5624.2736  11382.5472 - 0.0000  11388.3363 - 0.0000  11744.5931 - 0.0000
K2P+I            -5625.2808  11384.5615 - 0.0000  11390.3506 - 0.0000  11746.6075 - 0.0000
K3P+G4           -5622.7996  11381.5992 - 0.0000  11387.5649 - 0.0000  11749.0488 - 0.0000
K3P+I            -5623.8177  11383.6354 - 0.0000  11389.6011 - 0.0000  11751.0850 - 0.0000
TIM2             -5850.7628  11843.5257 - 0.0000  11850.0378 - 0.0000  12227.1863 - 0.0000
GTR              -5850.1666  11846.3331 - 0.0000  11853.2234 - 0.0000  12240.8011 - 0.0000
TN               -5865.8195  11871.6390 - 0.0000  11877.9662 - 0.0000  12249.8959 - 0.0000
TIM              -5864.6931  11871.3861 - 0.0000  11877.8983 - 0.0000  12255.0467 - 0.0000
TIM3             -5865.6516  11873.3033 - 0.0000  11879.8154 - 0.0000  12256.9639 - 0.0000
TPM2u            -5882.6012  11905.2023 - 0.0000  11911.5295 - 0.0000  12283.4592 - 0.0000
TIM2e            -5891.5156  11919.0312 - 0.0000  11924.9969 - 0.0000  12286.4808 - 0.0000
TPM2             -5884.2202  11908.4404 - 0.0000  11914.7676 - 0.0000  12286.6973 - 0.0000
F81+R2           -5885.2396  11910.4793 - 0.0000  11916.8064 - 0.0000  12288.7362 - 0.0000
F81+I+G4         -5887.5709  11915.1417 - 0.0000  11921.4689 - 0.0000  12293.3987 - 0.0000
TVM              -5881.7695  11907.5389 - 0.0000  11914.2387 - 0.0000  12296.6032 - 0.0000
SYM              -5889.5725  11919.1450 - 0.0000  11925.4721 - 0.0000  12297.4019 - 0.0000
F81+R3           -5885.0388  11914.0776 - 0.0000  11920.7775 - 0.0000  12303.1419 - 0.0000
HKY              -5897.0415  11932.0829 - 0.0000  11938.2279 - 0.0000  12304.9362 - 0.0000
K3Pu             -5895.9380  11931.8760 - 0.0000  11938.2032 - 0.0000  12310.1329 - 0.0000
TPM3             -5896.2585  11932.5170 - 0.0000  11938.8441 - 0.0000  12310.7739 - 0.0000
TPM3u            -5896.2592  11932.5184 - 0.0000  11938.8456 - 0.0000  12310.7753 - 0.0000
TNe              -5913.8166  11961.6333 - 0.0000  11967.4224 - 0.0000  12323.6792 - 0.0000
TIMe             -5912.1134  11960.2267 - 0.0000  11966.1924 - 0.0000  12327.6763 - 0.0000
TIM3e            -5912.7955  11961.5910 - 0.0000  11967.5567 - 0.0000  12329.0406 - 0.0000
F81+G4           -5909.8139  11957.6278 - 0.0000  11963.7728 - 0.0000  12330.4810 - 0.0000
F81+I            -5911.1010  11960.2021 - 0.0000  11966.3471 - 0.0000  12333.0553 - 0.0000
JC+R2            -5927.6114  11989.2228 - 0.0000  11995.0118 - 0.0000  12351.2687 - 0.0000
JC+I+G4          -5930.2486  11994.4971 - 0.0000  12000.2862 - 0.0000  12356.5430 - 0.0000
TVMe             -5927.2620  11992.5240 - 0.0000  11998.6690 - 0.0000  12365.3772 - 0.0000
JC+R3            -5927.4674  11992.9349 - 0.0000  11999.0799 - 0.0000  12365.7881 - 0.0000
K2P              -5949.8718  12031.7437 - 0.0000  12037.3589 - 0.0000  12388.3859 - 0.0000
JC+G4            -5951.8380  12035.6761 - 0.0000  12041.2913 - 0.0000  12392.3183 - 0.0000
K3P              -5948.2530  12030.5059 - 0.0000  12036.2950 - 0.0000  12392.5519 - 0.0000
JC+I             -5953.2592  12038.5184 - 0.0000  12044.1336 - 0.0000  12395.1606 - 0.0000
F81              -6223.7719  12583.5439 - 0.0000  12589.5096 - 0.0000  12950.9935 - 0.0000
JC               -6261.9884  12653.9769 - 0.0000  12659.4210 - 0.0000  13005.2154 - 0.0000

AIC, w-AIC   : Akaike information criterion scores and weights.
AICc, w-AICc : Corrected AIC scores and weights.
BIC, w-BIC   : Bayesian information criterion scores and weights.

Plus signs denote the 95% confidence sets.
Minus signs denote significant exclusion.

SUBSTITUTION PROCESS
--------------------

Model of substitution: TIM2+F+R3

Rate parameter R:

  A-C: 3.4718
  A-G: 20.4860
  A-T: 3.4718
  C-G: 1.0000
  C-T: 45.9940
  G-T: 1.0000

State frequencies: (empirical counts from alignment)

  pi(A) = 0.3311
  pi(C) = 0.2684
  pi(G) = 0.1932
  pi(T) = 0.2073

Rate matrix Q:

  A   -0.6221    0.1034    0.4389   0.07981
  C    0.1275    -1.206   0.02143     1.057
  G    0.7524   0.02977   -0.8052   0.02299
  T    0.1275     1.369   0.02143    -1.518

Model of rate heterogeneity: FreeRate with 3 categories
Site proportion and rates:  (0.7188,0.01163) (0.2429,2.208) (0.03829,11.89)

 Category  Relative_rate  Proportion
  1         0.01163        0.7188
  2         2.208          0.2429
  3         11.89          0.03829

MAXIMUM LIKELIHOOD TREE
-----------------------

Log-likelihood of the tree: -5507.1719 (s.e. 168.5316)
Unconstrained log-likelihood (without tree): -6718.9425
Number of free parameters (#branches + #model parameters): 75
Akaike information criterion (AIC) score: 11164.3437
Corrected Akaike information criterion (AICc) score: 11171.6234
Bayesian information criterion (BIC) score: 11569.6190

Total tree length (sum of branch lengths): 0.5266
Sum of internal branch lengths: 0.2350 (44.6205% of tree length)

WARNING: 4 near-zero internal branches (<0.0006) should be treated with caution
         Such branches are denoted by '**' in the figure below

NOTE: Tree is UNROOTED although outgroup taxon 'Centrolene_aff_buckleyi_MAR_371' is drawn at root
Numbers in parentheses are  ultrafast bootstrap support (%)

+--Centrolene_aff_buckleyi_MAR_371
|
|        +**Centrolene_sp_Yanayacu_Q_25744
|     +**| (82)
|     |  +**Centrolene_sp_Yanayacu_Q_25746
|  +--| (97)
|  |  +--Centrolene_sp_Yanayacu_Q_25745
+**| (79)
|  |                 +**Centrolene_sabini
|  |              +--| (87)
|  |              |  +**Centrolene_sabini_MUSM_28018
|  |           +--| (84)
|  |           |  |  +**Centrolene_sp_MRy_547
|  |           |  +--| (95)
|  |           |     +**Centrolene_sp_MRy_548
|  |        +--| (77)
|  |        |  |  +---Centrolene_muelleri_PV
|  |        |  +**| (45)
|  |        |     +----Centrolene_lynchi
|  |     +--| (36)
|  |     |  |           +**Centrolene_buckleyi_KU_178031
|  |     |  |        +--| (99)
|  |     |  |        |  +--Centrolene_buckleyi_MZUTI_763
|  |     |  |     +--| (99)
|  |     |  |     |  +---Centrolene_ballux
|  |     |  |  +--| (98)
|  |     |  |  |  |     +**Centrolene_altitudinale
|  |     |  |  |  |  +--| (99)
|  |     |  |  |  |  |  +**Centrolene_altitudinale_MHNLS_17194
|  |     |  |  |  +--| (98)
|  |     |  |  |     +--Centrolene_notostictum_MAR_510
|  |     |  +--| (85)
|  |     |     |  +--Centrolene_heloderma_Q_40200
|  |     |     +--| (90)
|  |     |        |     +----Centrolene_bacatum
|  |     |        |  +--| (70)
|  |     |        |  |  |   +----Centrolene_hybrida_MAR_347
|  |     |        |  |  +---| (100)
|  |     |        |  |      +--Centrolene_pipilatum_KU_178154
|  |     |        +--| (99)
|  |     |           |  +--------Centrolene_condor_Q_44896
|  |     |           +--| (78)
|  |     |              |                         +---------Centrolene_aff_savagei_MAR_1152
|  |     |              |        +----------------| (100)
|  |     |              |        |                |         +--Centrolene_antioquiense_NRPS_014
|  |     |              |        |                |  +------| (99)
|  |     |              |        |                |  |      +----Centrolene_peristictum
|  |     |              |        |                +--| (74)
|  |     |              |        |                   |  +---------Centrolene_daidaleum
|  |     |              |        |                   +--| (80)
|  |     |              |        |                      +-----------------Centrolene_savagei_MHUA_4094
|  |     |              +--------| (99)
|  |     |                       |  +-------------------Centrolene_geckoideum
|  |     |                       +--| (79)
|  |     |                          |                                 +--Centrolene_charapita_AJC2732
|  |     |                          +---------------------------------| (100)
|  |     |                                                            +--Centrolene_charapita_MHNC_13933
|  |  +**| (33)
|  |  |  |   +---Centrolene_huilense_Q_37230
|  |  |  +---| (99)
|  |  |      +---Centrolene_muelleri
|  +--| (96)
|     +-----Centrolene_hesperium_MHNSM_25802
|
|  +**Centrolene_venezuelense
+--| (99)
   +**Centrolene_venezuelense_EBRG_5244

Tree in newick format:

(Centrolene_aff_buckleyi_MAR_371:0.0045761034,(((Centrolene_sp_Yanayacu_Q_25744:0.0000006928,Centrolene_sp_Yanayacu_Q_25746:0.0000006928)82:0.000001,Centrolene_sp_Yanayacu_Q_25745:0.0006175556)97:0.002967,((((((Centrolene_sabini:0.0000006928,Centrolene_sabini_MUSM_28018:0.0000006928)87:0.001868,(Centrolene_sp_MRy_547:0.0000006928,Centrolene_sp_MRy_548:0.0000006928)95:0.003852)84:0.003867,(Centrolene_muelleri_PV:0.0103730871,Centrolene_lynchi:0.0123845583)45:0.000001)77:0.002356,((((Centrolene_buckleyi_KU_178031:0.0000006928,Centrolene_buckleyi_MZUTI_763:0.0006726729)99:0.006757,Centrolene_ballux:0.0099866232)99:0.006217,((Centrolene_altitudinale:0.0000006928,Centrolene_altitudinale_MHNLS_17194:0.0000006928)99:0.003316,Centrolene_notostictum_MAR_510:0.0043844627)98:0.002824)98:0.005543,(Centrolene_heloderma_Q_40200:0.0081760662,((Centrolene_bacatum:0.0115596967,(Centrolene_hybrida_MAR_347:0.0112350205,Centrolene_pipilatum_KU_178154:0.0073334807)100:0.010185)70:0.002372,(Centrolene_condor_Q_44896:0.0205446253,((Centrolene_aff_savagei_MAR_1152:0.0219144447,((Centrolene_antioquiense_NRPS_014:0.0050753189,Centrolene_peristictum:0.0106337989)99:0.016787,(Centrolene_daidaleum:0.0228228707,Centrolene_savagei_MHUA_4094:0.0399337125)80:0.003451)74:0.004348)100:0.035887,(Centrolene_geckoideum:0.0438967155,(Centrolene_charapita_AJC2732:0.0007013569,Centrolene_charapita_MHNC_13933:0.0015558905)100:0.072952)79:0.005455)99:0.020368)78:0.001963)99:0.008301)90:0.002796)85:0.004084)36:0.000771,(Centrolene_huilense_Q_37230:0.0084801256,Centrolene_muelleri:0.0096887950)99:0.010002)33:0.000323,Centrolene_hesperium_MHNSM_25802:0.0139767059)96:0.004288)79:0.000106,(Centrolene_venezuelense:0.0000006928,Centrolene_venezuelense_EBRG_5244:0.0000006928)99:0.002056);

CONSENSUS TREE
--------------

Consensus tree is constructed from 1000 bootstrap trees
Log-likelihood of consensus tree: -5507.191185
Robinson-Foulds distance between ML tree and consensus tree: 0

Branches with bootstrap support >0.000000% are kept (extended consensus)
Branch lengths are optimized by maximum likelihood on original alignment
Numbers in parentheses are bootstrap supports (%)

+--Centrolene_aff_buckleyi_MAR_371
|
|        +--Centrolene_sp_Yanayacu_Q_25744
|     +**| (82)
|     |  +--Centrolene_sp_Yanayacu_Q_25746
|  +--| (97)
|  |  +--Centrolene_sp_Yanayacu_Q_25745
+--| (79)
|  |                 +--Centrolene_sabini
|  |              +--| (87)
|  |              |  +--Centrolene_sabini_MUSM_28018
|  |           +--| (84)
|  |           |  |  +--Centrolene_sp_MRy_547
|  |           |  +--| (95)
|  |           |     +--Centrolene_sp_MRy_548
|  |        +--| (77)
|  |        |  |  +---Centrolene_muelleri_PV
|  |        |  +--| (45)
|  |        |     +----Centrolene_lynchi
|  |     +--| (36)
|  |     |  |           +--Centrolene_buckleyi_KU_178031
|  |     |  |        +--| (99)
|  |     |  |        |  +--Centrolene_buckleyi_MZUTI_763
|  |     |  |     +--| (99)
|  |     |  |     |  +---Centrolene_ballux
|  |     |  |  +--| (98)
|  |     |  |  |  |     +--Centrolene_altitudinale
|  |     |  |  |  |  +--| (99)
|  |     |  |  |  |  |  +--Centrolene_altitudinale_MHNLS_17194
|  |     |  |  |  +--| (98)
|  |     |  |  |     +--Centrolene_notostictum_MAR_510
|  |     |  +--| (85)
|  |     |     |  +--Centrolene_heloderma_Q_40200
|  |     |     +--| (90)
|  |     |        |     +----Centrolene_bacatum
|  |     |        |  +--| (70)
|  |     |        |  |  |   +----Centrolene_hybrida_MAR_347
|  |     |        |  |  +---| (100)
|  |     |        |  |      +--Centrolene_pipilatum_KU_178154
|  |     |        +--| (99)
|  |     |           |  +--------Centrolene_condor_Q_44896
|  |     |           +--| (78)
|  |     |              |                         +---------Centrolene_aff_savagei_MAR_1152
|  |     |              |        +----------------| (100)
|  |     |              |        |                |         +--Centrolene_antioquiense_NRPS_014
|  |     |              |        |                |  +------| (99)
|  |     |              |        |                |  |      +----Centrolene_peristictum
|  |     |              |        |                +--| (74)
|  |     |              |        |                   |  +---------Centrolene_daidaleum
|  |     |              |        |                   +--| (80)
|  |     |              |        |                      +-----------------Centrolene_savagei_MHUA_4094
|  |     |              +--------| (99)
|  |     |                       |  +-------------------Centrolene_geckoideum
|  |     |                       +--| (79)
|  |     |                          |                                 +--Centrolene_charapita_AJC2732
|  |     |                          +---------------------------------| (100)
|  |     |                                                            +--Centrolene_charapita_MHNC_13933
|  |  +--| (33)
|  |  |  |   +---Centrolene_huilense_Q_37230
|  |  |  +---| (99)
|  |  |      +---Centrolene_muelleri
|  +--| (96)
|     +-----Centrolene_hesperium_MHNSM_25802
|
|  +--Centrolene_venezuelense
+--| (99)
   +--Centrolene_venezuelense_EBRG_5244


Consensus tree in newick format: 

(Centrolene_aff_buckleyi_MAR_371:0.0045925093,(((Centrolene_sp_Yanayacu_Q_25744:0.0000021880,Centrolene_sp_Yanayacu_Q_25746:0.0000021880)82:0.0000020000,Centrolene_sp_Yanayacu_Q_25745:0.0006188350)97:0.0029740000,((((((Centrolene_sabini:0.0000021880,Centrolene_sabini_MUSM_28018:0.0000021880)87:0.0018740000,(Centrolene_sp_MRy_547:0.0000021880,Centrolene_sp_MRy_548:0.0000021880)95:0.0038730000)84:0.0038680000,(Centrolene_muelleri_PV:0.0104134760,Centrolene_lynchi:0.0124293681)45:0.0000030000)77:0.0023620000,((((Centrolene_buckleyi_KU_178031:0.0000021880,Centrolene_buckleyi_MZUTI_763:0.0006745534)99:0.0067840000,Centrolene_ballux:0.0100266087)99:0.0062400000,((Centrolene_altitudinale:0.0000021895,Centrolene_altitudinale_MHNLS_17194:0.0000021880)99:0.0033290000,Centrolene_notostictum_MAR_510:0.0044005724)98:0.0028350000)98:0.0055590000,(Centrolene_heloderma_Q_40200:0.0082095090,((Centrolene_bacatum:0.0116066644,(Centrolene_hybrida_MAR_347:0.0112817615,Centrolene_pipilatum_KU_178154:0.0073627409)100:0.0102270000)70:0.0023790000,(Centrolene_condor_Q_44896:0.0206367127,((Centrolene_aff_savagei_MAR_1152:0.0220257594,((Centrolene_antioquiense_NRPS_014:0.0050988557,Centrolene_peristictum:0.0106812092)99:0.0168600000,(Centrolene_daidaleum:0.0229412362,Centrolene_savagei_MHUA_4094:0.0401325351)80:0.0034720000)74:0.0043610000)100:0.0360730000,(Centrolene_geckoideum:0.0441198522,(Centrolene_charapita_AJC2732:0.0007027839,Centrolene_charapita_MHNC_13933:0.0015623157)100:0.0733580000)79:0.0054760000)99:0.0204670000)78:0.0019670000)99:0.0083390000)90:0.0028030000)85:0.0041010000)36:0.0007730000,(Centrolene_huilense_Q_37230:0.0085090529,Centrolene_muelleri:0.0097276087)99:0.0100440000)33:0.0003230000,Centrolene_hesperium_MHNSM_25802:0.0140271066)96:0.0043010000)79:0.0001070000,(Centrolene_venezuelense:0.0000021880,Centrolene_venezuelense_EBRG_5244:0.0000021880)99:0.0020610000);

TIME STAMP
----------

Date and time: Thu Jun  7 16:11:53 2018
Total CPU time used: 67.581781 seconds (0h:1m:7s)
Total wall-clock time used: 35.5859139 seconds (0h:0m:35s)
